# Supplementary material for: A conserved immunogenic and vulnerable site on the coronavirus spike protein delineated by cross-reactive monoclonal antibodies
Source: Nat Commun. 2021 Mar 17;12:1715. doi: 10.1038/s41467-021-21968-w (PMC7969777; doi:10.1038/s41467-021-21968-w)
Supplement: Supplementary file 3 — Source Data [file 41467_2021_21968_MOESM3_ESM.xlsx]

## Sheet: Fig. 1a
	Readout for binding was done at 450 nm (OD450) using the ELISA plate reader (EL-808, Biotek).
	anti-strep
	exp. 1
		mAb concentration (μg/ml)	log10 concentration	OC43	OC43	SARS	SARS	MERS	MERS	MHV	MHV	SARS2	SARS2	HKU1	HKU1	MERS-S2	MERS-S2	MHV-S2	MHV-S2
	A	10	1	3.922	3.911	3.991	3.994	4.009	3.918	4.005	3.869	3.888	3.75	3.778	3.705	3.825	3.817	3.874	3.795	Read 1:450
	B	2.5	0.39794	4.062	4.085	3.965	3.989	4.032	3.949	4.011	3.986	4.086	4.067	4.069	4.048	3.868	3.841	4.026	4.003	Read 1:450
	C	0.625	-0.20412	3.852	4.035	3.914	3.98	3.971	4.007	3.991	3.974	4.002	4.059	4.093	4.114	3.803	3.84	3.975	3.969	Read 1:450
	D	0.15625	-0.80618	3.755	3.739	3.714	3.651	3.803	3.757	3.782	3.757	3.887	3.818	3.833	3.916	3.645	3.633	3.693	3.721	Read 1:450
	E	0.0390625	-1.40824	3.077	3.092	2.865	2.809	3.117	3.14	3.048	3.084	3.142	3.149	3.236	3.279	2.979	2.944	3.046	3.027	Read 1:450
	F	0.00976562	-2.0103	1.669	1.666	1.443	1.393	1.68	1.688	1.61	1.625	1.744	1.722	1.742	1.915	1.569	1.592	1.654	1.694	Read 1:450
	G	0.00244141	-2.61236	0.607	0.61	0.487	0.494	0.597	0.582	0.578	0.584	0.627	0.615	0.626	0.689	0.564	0.572	0.631	0.62	Read 1:450
	H	0.000610352	-3.21442	0.287	0.251	0.184	0.186	0.226	0.231	0.236	0.223	0.228	0.229	0.235	0.287	0.224	0.247	0.251	0.267	Read 1:450
	anti-strep
	exp. 2
		mAb concentration (μg/ml)	log10 concentration	OC43	SARS	MERS	MHV	MERS S2	MHV-S2	SARS2
	A	10	1	4.094	4.122	4.137	4.181	4.119	4.196	4.196	Read 1:450
	B	2.5	0.39794	4.135	4.128	4.133	4.159	4.147	4.179	4.213	Read 1:450
	C	0.625	-0.20412	4.025	4.026	4.151	4.085	4.079	4.12	4.247	Read 1:450
	D	0.15625	-0.80618	3.783	3.821	3.893	3.86	3.97	3.847	3.965	Read 1:450
	E	0.0390625	-1.40824	3.153	2.996	3.218	3.186	3.274	3.336	3.312	Read 1:450
	F	0.00976562	-2.0103	1.664	1.477	1.838	1.79	1.908	1.945	1.922	Read 1:450
	G	0.00244141	-2.61236	0.587	0.503	0.647	0.633	0.722	0.717	0.689	Read 1:450
	H	0.000610352	-3.21442	0.228	0.186	0.228	0.219	0.256	0.289	0.251	Read 1:450
	28D9
	exp. 1
		mAb concentration (μg/ml)	log10 concentration	OC43	OC43	SARS	SARS	MERS	MERS	MHV	MHV	SARS2	SARS2	HKU1	HKU1	MERS-S2	MERS-S2	MHV-S2	MHV-S2
	A	10	1	3.878	3.804	3.97	3.936	3.865	3.805	3.816	3.848	3.855	3.906	0.113	0.201	3.989	4.038	4.004	4.019	Read 1:450
	B	2.5	0.39794	3.751	3.652	3.811	3.839	3.796	3.747	3.741	3.706	3.688	3.726	0.044	0.104	3.966	4.009	3.952	3.997	Read 1:450
	C	0.625	-0.20412	3.526	3.401	3.658	3.634	3.7	3.633	3.58	3.577	3.486	3.548	0.042	0.067	3.896	3.971	3.886	3.836	Read 1:450
	D	0.15625	-0.80618	2.855	2.717	3.191	3.211	3.304	3.288	3.07	3.11	2.881	2.792	0.042	0.053	3.611	3.699	3.463	3.436	Read 1:450
	E	0.0390625	-1.40824	1.515	1.428	2.149	2.112	2.362	2.304	1.94	1.935	1.635	1.557	0.043	0.05	2.882	2.853	2.443	2.387	Read 1:450
	F	0.00976562	-2.0103	0.545	0.506	0.864	0.869	1.047	1.029	0.742	0.736	0.595	0.563	0.039	0.048	1.419	1.472	1.066	1.009	Read 1:450
	G	0.00244141	-2.61236	0.202	0.184	0.297	0.293	0.363	0.355	0.263	0.262	0.209	0.203	0.043	0.057	0.557	0.513	0.397	0.35	Read 1:450
	H	0.000610352	-3.21442	0.116	0.104	0.133	0.13	0.148	0.148	0.124	0.129	0.101	0.101	0.057	0.086	0.272	0.279	0.277	0.201	Read 1:450
	28D9
	exp. 2
		mAb concentration (μg/ml)	log10 concentration	OC43	OC43	SARS	SARS	MERS	MERS	MHV	MHV	SARS-2	SARS-2	HKU1	HKU1	MERS-S2	MERS-S2	MHV-S2	MHV-S2
	A	10	1	3.861	3.782	3.916	3.905	3.884	3.901	3.845	3.86	3.847	3.932	0.096	0.143	3.725	3.761	3.729	3.762	Read 1:450
	B	2.5	0.39794	3.752	3.721	3.818	3.856	3.821	3.864	3.805	3.773	3.804	3.88	0.041	0.054	3.762	3.813	3.783	3.917	Read 1:450
	C	0.625	-0.20412	3.618	3.539	3.756	3.675	3.649	3.76	3.685	3.625	3.66	3.644	0.039	0.043	3.725	3.67	3.596	3.766	Read 1:450
	D	0.15625	-0.80618	3.027	2.887	3.315	3.401	3.443	3.378	3.214	3.236	3.162	3.144	0.047	0.043	3.506	3.358	3.331	3.301	Read 1:450
	E	0.0390625	-1.40824	1.723	1.65	2.476	2.421	2.584	2.614	2.134	2.122	1.957	1.943	0.051	0.044	2.607	2.532	2.233	2.182	Read 1:450
	F	0.00976562	-2.0103	0.662	0.63	1.094	1.097	1.233	1.257	0.874	0.869	0.766	0.753	0.04	0.04	1.266	1.185	0.988	0.97	Read 1:450
	G	0.00244141	-2.61236	0.242	0.235	0.369	0.373	0.426	0.433	0.294	0.297	0.254	0.254	0.04	0.042	0.452	0.42	0.342	0.331	Read 1:450
	H	0.000610352	-3.21442	0.118	0.116	0.141	0.138	0.158	0.157	0.12	0.123	0.103	0.103	0.044	0.048	0.17	0.158	0.169	0.155	Read 1:450
	1.6C7
	exp. 1
		mAb concentration (μg/ml)	log10 concentration	OC43	OC43	SARS	SARS	MERS	MERS	MHV	MHV	SARS-2	SARS-2	HKU1	HKU1	MERS-S2	MERS-S2	MHV-S2	MHV-S2
	A	10	1	3.699	3.66	2.116	2.118	4.003	3.985	3.481	3.431	1.359	1.407	0.163	0.211	4.059	3.996	3.74	3.644	Read 1:450
	B	2.5	0.39794	3.645	3.554	0.892	0.848	3.9	3.891	3.133	3.15	0.466	0.472	0.044	0.102	4.112	4.062	3.421	3.672	Read 1:450
	C	0.625	-0.20412	3.473	3.323	0.394	0.422	3.811	3.911	2.533	2.461	0.219	0.193	0.042	0.077	3.958	3.995	3.184	3.018	Read 1:450
	D	0.15625	-0.80618	2.823	2.5	0.149	0.127	3.537	3.517	1.483	1.248	0.089	0.089	0.042	0.071	3.772	3.774	1.975	2.11	Read 1:450
	E	0.0390625	-1.40824	1.467	1.264	0.073	0.072	2.584	2.688	0.54	0.444	0.059	0.057	0.043	0.072	2.903	2.9	0.86	0.896	Read 1:450
	F	0.00976562	-2.0103	0.578	0.456	0.049	0.048	1.243	1.215	0.19	0.171	0.045	0.046	0.042	0.075	1.468	1.46	0.283	0.294	Read 1:450
	G	0.00244141	-2.61236	0.254	0.184	0.05	0.049	0.441	0.447	0.095	0.091	0.05	0.049	0.049	0.098	0.523	0.507	0.117	0.119	Read 1:450
	H	0.000610352	-3.21442	0.162	0.15	0.09	0.089	0.219	0.231	0.144	0.126	0.088	0.104	0.092	0.105	0.268	0.271	0.129	0.163	Read 1:450
	1.6C7
	exp. 2
		mAb concentration (μg/ml)	log10 concentration	OC43	OC43	SARS	SARS	MERS	MERS	MHV	MHV	SARS-2	SARS-2	HKU1	HKU1	MERS-S2	MERS-S2	MHV-S2	MHV-S2
	A	10	1	3.63	3.608	2.426	2.638	3.912	3.804	3.404	3.477	1.65	1.707	0.106	0.166	3.771	3.783	3.554	3.536	Read 1:450
	B	2.5	0.39794	3.617	3.584	1.317	1.25	3.902	3.942	3.213	3.201	0.631	0.619	0.04	0.075	3.907	3.845	3.482	3.411	Read 1:450
	C	0.625	-0.20412	3.439	3.421	0.463	0.454	3.839	3.834	2.725	2.754	0.227	0.223	0.041	0.058	3.853	3.749	3.279	3.32	Read 1:450
	D	0.15625	-0.80618	2.787	2.78	0.158	0.16	3.431	3.417	1.667	1.625	0.092	0.093	0.04	0.05	3.536	3.505	2.394	2.465	Read 1:450
	E	0.0390625	-1.40824	1.464	1.445	0.075	0.074	2.575	2.583	0.64	0.636	0.058	0.056	0.041	0.053	2.672	2.571	1.084	1.037	Read 1:450
	F	0.00976562	-2.0103	0.536	0.514	0.049	0.05	1.203	1.208	0.217	0.217	0.049	0.043	0.04	0.053	1.211	1.211	0.34	0.311	Read 1:450
	G	0.00244141	-2.61236	0.205	0.193	0.047	0.046	0.409	0.407	0.089	0.09	0.044	0.043	0.043	0.058	0.421	0.422	0.125	0.128	Read 1:450
	H	0.000610352	-3.21442	0.131	0.11	0.047	0.048	0.16	0.157	0.073	0.069	0.051	0.054	0.059	0.078	0.165	0.168	0.098	0.101	Read 1:450

## Sheet: Fig. 2a
The expression of firefly luciferase was measured on a Berthold Centro LB 960 plate luminometer using D-luciferin as a substrate (Promega). The percentage of infectivity was calculated as the ratio of luciferase readout in the presence of mAbs normalized to luciferase readout in the absence of mAb.
MERS-S VSVpp
exp. 1
mab concentration (μg/ml)	log10 concentration	28D9					1.6C7					anti-strep					MERS-S VSVpp virus control
10	1	880	1290	1690	1360		1480	1620	1920	4560		20170	23290	32360	23330		26760	49160	59040	61940	→	firefly luciferase values
2.5	0.39794	4610	3690	4470	2900		7080	4950	5640	2340		29880	42650	46300	41340		42930	41300	54710	44960
0.625	-0.20412	7960	8800	11270	12230		11410	12170	10180	16290		37250	40090	68330	37060		22670	42600	47170	35350
0.15625	-0.80618	11840	12830	14170	11440		13530	17160	15700	11280		22800	30190	51960	38440		26170	32190	33690	24270
0.0390625	-1.40824	15530	25080	16360	13550		17390	31940	25080	15730		28250	26640	29930	24380		22700	27690	38990	32390
0.00976562	-2.0103	20570	36870	29470	17980		25830	28100	25160	10670		24280	29250	32380	21150		32580	29080	32810	23920
0.00244141	-2.61236	27800	26790	24670	21050		19030	20800	19870	18390		12180	21690	34290	30360		18360	21010	30750	21980
0.000610352	-3.21442	23510	24480	37480	24140		22160	26410	30800	26510		33900	21790	28640	34300		21120	20650	31410	14180
																	29988.6
		0.0293445	0.0430164	0.0563548	0.0453506		0.0493521	0.0540206	0.0640244	0.152058		0.67259	0.776629	1.07908	0.777963	→	percentage of infectivity
		0.153725	0.123047	0.149057	0.0967035		0.23609	0.165063	0.188072	0.0780297		0.99638	1.42221	1.54392	1.37853
		0.265434	0.293445	0.37581	0.407822		0.380478	0.405821	0.339463	0.543207		1.24214	1.33684	2.27853	1.2358
		0.394817	0.42783	0.472513	0.381479		0.451172	0.572218	0.523533	0.376143		0.76029	1.00672	1.73266	1.28182
		0.517864	0.836319	0.545541	0.451839		0.579888	1.06507	0.836319	0.524533		0.942026	0.888338	0.998047	0.812976
		0.685928	1.22947	0.982708	0.599562		0.861328	0.937024	0.838986	0.355802		0.809642	0.975372	1.07974	0.705269
		0.92702	0.89334	0.822647	0.701934		0.634575	0.693598	0.662586	0.613234		0.406155	0.723276	1.14344	1.01239
MERS-S VSVpp		0.783965	0.816311	1.24981	0.804973		0.738948	0.880669	1.02706	0.884003		1.13043	0.72661	0.95503	1.14377
exp. 2
mab concentration (μg/ml)	log10 concentration	28D9					1.6C7					anti-strep					MERS-S VSVpp virus control
10	1	1050	510	440	340		470	640	400	420		13320	11290	14210	11200		20180	22890	17000	15650	→	firefly luciferase values
2.5	0.39794	3370	2210	1300	2020		3590	2600	3270	1920		13590	14580	13800	13350		18910	23260	15990	14680
0.625	-0.20412	5380	2330	4070	4520		9190	4770	6910	3180		15550	14570	17780	15150		16940	17230	23060	15950
0.15625	-0.80618	6970	4380	4890	6990		9190	12380	14690	8050		11880	14320	15640	10250		16070	17230	20690	14790
0.0390625	-1.40824	10670	10380	10070	13160		10860	11790	16180	10330		17450	16890	20390	15310		13980	17830	21320	12720
0.00976562	-2.0103	13700	17000	14520	13300		16220	16930	26630	18350		14240	17510	15380	14990		17070	21500	16530	18340
0.00244141	-2.61236	13110	10120	10680	12620		14900	21140	14690	13330		14030	12770	12700	13350		16950	18390	16350	12150
0.000610352	-3.21442	15470	15200	16290	11450		20630	15920	17300	14110		19270	12700	18150	14550		18930	15600	20670	15410
																	17633.1
		0.059547	0.0289228	0.024953	0.0192819		0.0266544	0.0362953	0.0226846	0.0238188		0.755396	0.640272	0.80587	0.635168	→	percentage of infectivity
		0.191118	0.125332	0.0737249	0.114557		0.203594	0.14745	0.185446	0.108886		0.770709	0.826853	0.782618	0.757098
		0.305108	0.132138	0.230816	0.256336		0.521178	0.270514	0.391876	0.180342		0.881863	0.826286	1.00833	0.859178
		0.395279	0.248396	0.277319	0.396413		0.521178	0.702088	0.833091	0.456527		0.673732	0.812108	0.886967	0.581292
		0.605111	0.588665	0.571084	0.746323		0.615886	0.668628	0.917591	0.585829		0.989615	0.957856	1.15635	0.868252
		0.776947	0.964095	0.82345	0.754262		0.91986	0.960125	1.51023	1.04066		0.807571	0.993017	0.872222	0.850105
		0.743487	0.57392	0.605678	0.715698		0.845001	1.19888	0.833091	0.755964		0.795662	0.724205	0.720235	0.757098
		0.877326	0.862014	0.923829	0.649346		1.16996	0.902846	0.981108	0.800198		1.09283	0.720235	1.02931	0.825152
SARS-S VSVpp
exp. 1
mab concentration (μg/ml)	log10 concentration	28D9							1.6C7							anti-strep							SARS-S VSVpp virus control
		23070	27620	41780	19640	56440	43580		5374720	5249700	4513650	4943870	4743730	4548020		3541540	3471800	3769430	3669180	4468370	4183440		5662310	7209210	8970150	7763670	8183880	8742970	→	firefly luciferase values
		1044150	877340	1192940	865830	1066460	906960		5279250	5280690	4671240	4598470	4880630	4808550		5188260	5341980	5313810	4910000	6118840	4664560		6527690	5220030	8471910	6570570	5783330	6216200
		2293840	2564470	2238660	2897550	3195720	2813490		5439340	4986390	5304910	5859890	5341640	6154490		5786730	5706960	5266150	5232520	5894800	5633840		5075820	5738920	8511060	7052700	4824140	6231260
		4863090	4326790	4113430	4006160	3846820	4051550		5892280	5124650	5918930	5358580	5311020	5275370		5019490	5065970	5169920	5671580	5367050	5614690		5770850	5684670	6832680	6230860	6097540	6251660
		5566910	4777520	5422590	4988710	6079190	6264160		5619870	5401770	5338080	5571700	4995670	5950330		5100650	6289030	6126640	5248020	6043510	5791310		5621500	6757690	7036230	7117550	5926740	6577160
		5658790	4912950	5002290	5085900	5254500	5353490		5987010	5311130	5897880	5399670	5254830	5924700		5764410	5727560	5067660	5023090	5483260	5778270		6347690	6708290	6617740	6249090	6422180	6794130
		6082130	5708170	5384840	5456890	6203240	6308130		4796640	5234230	4964540	5908720	5447940	5464150		5589100	5941760	5462390	5698700	5930390	6630950		7054730	7469020	7479390	8635940	6673990	8042600
		5913390	4967280	5494940	5212130	5416370	5972510		5902360	5379930	5423370	5826850	5084990	5915040		5739800	5743760	5067860	6378880	6736440	6662380		7610680	7611720	7945250	8071470	6967600	8947480
																							6.88146e+06
		0.00335249	0.00401368	0.00607139	0.00285405	0.00820175	0.00633296		0.781044	0.762876	0.655915	0.718434	0.68935	0.660909		0.51465	0.504515	0.547766	0.533198	0.649335	0.607929	→	percentage of infectivity
		0.151734	0.127493	0.173356	0.125821	0.154976	0.131798		0.76717	0.76738	0.678816	0.668241	0.709244	0.698769		0.753948	0.776286	0.772193	0.713512	0.889178	0.677845
		0.333336	0.372664	0.325318	0.421066	0.464396	0.408851		0.790434	0.724613	0.770899	0.851548	0.776237	0.894359		0.840916	0.829324	0.765267	0.76038	0.856621	0.818699
		0.706695	0.628761	0.597756	0.582167	0.559012	0.588763		0.856255	0.744704	0.860127	0.778698	0.771787	0.766607		0.729423	0.736177	0.751283	0.824183	0.779929	0.815916
		0.808973	0.69426	0.788	0.72495	0.883416	0.910296		0.816669	0.784975	0.775719	0.809669	0.725961	0.86469		0.741217	0.91391	0.890311	0.762632	0.878231	0.841582
		0.822324	0.71394	0.726923	0.739073	0.763574	0.777959		0.870021	0.771803	0.857068	0.78467	0.763622	0.860966		0.837673	0.832318	0.736423	0.729946	0.796817	0.839687
		0.883843	0.8295	0.782515	0.792985	0.901443	0.916685		0.697038	0.760628	0.721437	0.858644	0.791684	0.79404		0.812197	0.863445	0.793784	0.828124	0.861793	0.963597
		0.859322	0.721835	0.798514	0.757417	0.787096	0.867914		0.85772	0.781801	0.788114	0.846747	0.738941	0.859562		0.834097	0.834672	0.736452	0.926966	0.978926	0.968164
SARS-S VSVpp
exp. 2
mab concentration (μg/ml)	log10 concentration	28D9							1.6C7							anti-strep							SARS-S VSVpp virus control
		25790	14210	30620					2032640	2058590	2192170					1197110	1199840	1399390					2246830	2451430	1934260		→	firefly luciferase values
		313380	226870	341340					2024430	1922650	1743230					1427050	1419830	2027940					2257910	2576600	2470690
		722560	736050	743590					2213670	1747440	1806050					1646100	1890850	2166760					2047720	2550400	2281090
		1150600	1467390	1347730					1732430	2170820	1656710					1312610	2149150	2157450					2392780	2455990	1919130
		1896150	1891370	1676400					2051640	1754300	1771470					1441420	1732150	1637170					1705430	2203470	2029330
		1595930	1887860	2079070					1790800	2187450	1693680					1725070	1631610	1625210					2125580	2267800	1695360
		1742920	1816100	1662670					2029250	1843170	2232900					1317810	1743990	1622890					2037810	2263710	1941610
		2133790	2008050	2085230					2148710	1938380	1879040					1809750	2226740	1490010					2053130	1933430	2068500
																							1948130	1973690	2055100
																							2.14396e+06
		0.0120291	0.00662792	0.014282					0.948078	0.960181	1.02249					0.558364	0.559637	0.652713	→	percentage of infectivity
		0.146169	0.105818	0.15921					0.944248	0.896775	0.813089					0.665614	0.662247	0.945885
		0.337021	0.343313	0.34683					1.03251	0.815053	0.84239					0.767785	0.881943	1.01063
		0.536671	0.68443	0.628617					0.808052	1.01253	0.772734					0.612236	1.00242	1.00629
		0.884415	0.882185	0.781918					0.95694	0.818252	0.826261					0.672317	0.807921	0.76362
		0.744384	0.880548	0.969734					0.835277	1.02029	0.789978					0.804619	0.761026	0.758041
		0.812944	0.847078	0.775514					0.946496	0.859704	1.04148					0.614662	0.813443	0.756959
		0.995257	0.936608	0.972607					1.00222	0.904112	0.876434					0.844116	1.03861	0.69498
SARS2-S VSVpp
exp. 1
mab concentration (μg/ml)	log10 concentration	28D9							1.6C7							anti-strep							SARS2-S VSVpp virus control
		3810	3890	240					1006480	1122200	1402300					868160	660110	656880					1082590	1349800	1259950	→	firefly luciferase values
		25560	108020	70270					1249370	909480	1158560					1081270	817740	1061670					866260	1173640	882380
		528330	256450	115030					1183940	1131950	884720					1506160	990800	818550					955300	1285170	867610
		335210	646920	554400					1114240	887810	858290					1175590	945980	1032540					1122620	1058670	872200
		635470	521660	620350					1287210	867960	1132750					1019620	797650	652230					966680	1363390	1413240
		676710	748090	404690					1309250	909170	1091220					1125730	933850	822680					832370	1515200	779500
		526650	809440	463020					1165940	899230	1077690					1360620	918420	649030					884330	1406040	1057170
		977260	687170	659420					1004150	659910	1122660												1190510	1360640	860260
SARS2-S VSVpp
exp. 2
mab concentration (μg/ml)	log10 concentration	28D9							1.6C7							anti-strep							SARS2-S VSVpp virus control
		400	330	550					1241700	1349500	1411550					518350	503070	785340					1262750	1165080	1560140	→	firefly luciferase values
		33280	47030	44930					902020	798740	1178740					579850	906770	1403020					1199630	1287120	1050090
		174820	88250	270600					1009370	955950	1259100					964530	874270	1272760					1185330	1027660	1160280
		291140	535810	523300					627350	1090740	1297520					730210	965210	1434660					859580	1092440	935920
		622080	464860	738540					1315950	1162280	1241400					919930	1251520	1283070					1198930	1171070	1530080
		902790	874540	1327210					1057650	1293030	1674270					771360	1357750	1338590					855270	1007700	1434060
		752850	871220	932160					821970	1027880	1304810					800770	1207230	1667010					1231790	1222390	1387500
		1004770	903360	1317790					1231290	1509960	1465310												1252670	1266240	1976770
																							1.16096e+06
		0.00328177	0.00335068	0.000206726	0.000344543	0.000284248	0.000473746		0.866939	0.966615	1.20788	1.06955	1.1624	1.21585		0.747796	0.568591	0.565808	0.446485	0.433323	0.676458	→	percentage of infectivity
		0.0220163	0.0930438	0.0605276	0.028666	0.0405096	0.0387008		1.07615	0.783387	0.997934	0.776961	0.688	1.01532		0.93136	0.704366	0.914477	0.499458	0.781053	1.2085
		0.455081	0.220895	0.0990819	0.150582	0.0760148	0.233083		1.0198	0.975013	0.76206	0.869428	0.823414	1.08453		1.29734	0.853433	0.705064	0.830805	0.753059	1.0963
		0.288736	0.557229	0.477536	0.250776	0.461524	0.450748		0.959759	0.764722	0.739294	0.540372	0.939517	1.11763		1.0126	0.814827	0.889386	0.628972	0.831391	1.23575
		0.547367	0.449336	0.534343	0.535833	0.400411	0.636147		1.10875	0.747624	0.975702	1.1335	1.00114	1.06929		0.878257	0.687062	0.561803	0.792388	1.07801	1.10518
		0.582889	0.644373	0.348583	0.777625	0.753291	1.1432		1.12773	0.78312	0.93993	0.911014	1.11376	1.44214		0.969656	0.804378	0.708621	0.664416	1.16951	1.153
		0.453634	0.697217	0.398826	0.648473	0.750432	0.802923		1.00429	0.774558	0.928276	0.70801	0.885372	1.12391		1.17198	0.791088	0.559047	0.689749	1.03986	1.43589
		0.84177	0.591899	0.567996	0.865466	0.778116	1.13509		0.864932	0.568418	0.967011	1.06058	1.30061	1.26216
OC43-S VSVpp
exp. 1
mab concentration (μg/ml)	log10 concentration	28D9							1.6C7							anti-strep							OC43-S VSVpp virus control
		4030	7830	4790	4380	960	7620		217510	145540	168650	125930	156770	200560		131830	169880	222010	168200	159750	175690		168760	231340	231120	→	firefly luciferase values
		45170	27360	36310	33440	63860	65380		122550	165380	236460	214190	189100	142650		237330	207910	235340	295430	238320	211030		205370	174400	207250
		63610	79320	84110	150860	73930	54150		234750	145410	270120	131880	142280	187630		213880	223660	256830	158490	269070	233700		183300	153830	268350
		113920	150730	97220	89720	99350	147340		222890	120320	173900	139100	186200	197730		219700	176820	218740	278620	166200	211410		223840	220790	275260
		123790	194840	245910	154720	157520	178240		159020	161410	212280	208810	221100	201800		211470	155370	219940	187380	183010	257280		175160	161810	304700
		265880	188550	177890	200890	196030	219770		298580	247840	230660	180610	215420	173890		260530	212430	168130	184810	204200	246780		198730	156930	245660
		139270	150750	143500	134340	110710	181290		237030	228210	190670	184460	154030	182680		200670	211920	226370	238410	234260	194540		227740	220250	201350
		193350	256570	148470	164880	165940	245960		178640	157980	189040	190380	201340	256900		260150	220190	158930	191630	140270	258230		141250	124520	213820
																							176990	151600	214550
																							198790	125180	213250
																							199863
		0.0201638	0.0391768	0.0239664	0.021915	0.00480329	0.0381261		1.0883	0.728199	0.843828	0.630082	0.784387	1.00349		0.659602	0.849982	1.11081	0.841576	0.799298	0.879052	→	percentage of infectivity
		0.226005	0.136894	0.181674	0.167315	0.319519	0.327124		0.61317	0.827467	1.18311	1.07168	0.946148	0.713739		1.18746	1.04026	1.17751	1.47816	1.19242	1.05587
		0.318268	0.396872	0.420838	0.754817	0.369903	0.270936		1.17455	0.727548	1.35153	0.659852	0.711888	0.938793		1.07013	1.11907	1.28503	0.792993	1.34627	1.1693
		0.56999	0.754167	0.486433	0.448908	0.497091	0.737205		1.11521	0.602012	0.870096	0.695977	0.931638	0.989328		1.09925	0.884706	1.09445	1.39405	0.83157	1.05777
		0.619374	0.974868	1.23039	0.77413	0.78814	0.891811		0.795645	0.807603	1.06213	1.04477	1.10626	1.00969		1.05807	0.777383	1.10045	0.937542	0.915677	1.28728
		1.33031	0.943396	0.89006	1.00514	0.980822	1.0996		1.49392	1.24005	1.15409	0.903669	1.07784	0.870046		1.30354	1.06288	0.841226	0.924683	1.0217	1.23475
		0.696827	0.754267	0.717992	0.67216	0.553929	0.907071		1.18596	1.14183	0.954003	0.922932	0.770678	0.914026		1.00404	1.06033	1.13263	1.19287	1.1721	0.973367
		0.967413	1.28373	0.742859	0.824965	0.830269	1.23064		0.893812	0.790441	0.945848	0.952552	1.00739	1.28538		1.30164	1.1017	0.795195	0.958807	0.701831	1.29204
exp. 2
mab concentration (μg/ml)	log10 concentration	28D9							1.6C7							anti-strep							OC43-S VSVpp virus control
		4470	690	4810	270	17050	6790		177000	123040	124780	102970	113180	99010		110220	126200	137540	94100	179050	158830
		28020	27710	43460	22080	43160	46220		85910	120280	77360	178780	128460	136270		113870	161770	189290	200890	173450	197760		117150	146310	162970	181590	→	firefly luciferase values
		86420	48240	23710	45230	93920	112170		102550	92690	85740	146300	155730	127980		155980	150780	180120	230850	149140	227050			92800	156190	160880
		76580	139430	130760	151300	176240	89160		110520	110100	183540	126370	200550	141200		156740	134470	168730	87380	127450	173680			133240	146180	214070
		120450	138530	145270	183170	161950	119550		103250	109190	200650	89810	156220	163690					145140	226330	269460			209640	193940	263830
		125250	241220	166600	119380	171450	228540		101450	122360	133420	112790	172310	186330					235280	176700	266700			165970	161370	208810
		178880	110080	149990	210560	237320	236820		193230	120150	255010	146140	276770	219120					221960	181630	174340			148780	184510	223600
		185530	112530	179260	175640	171550	303070		96390	199170	195850	190400	290730	200310					199360	330130	197960			169850	260680	198760
																								163080	263780	129350
																								166200	247150	161910
																								158550	204420	166510
																							179422
		0.0249134	0.00384569	0.0268084	0.00150484	0.0950276	0.0378438		0.986503	0.685759	0.695457	0.5739	0.630805	0.551829		0.614307	0.703371	0.766574	0.524463	0.997929	0.885233	→	percentage of infectivity
		0.156168	0.154441	0.242223	0.123062	0.240551	0.257606		0.478816	0.670376	0.431163	0.996424	0.715967	0.759496		0.63465	0.901619	1.055	1.11965	0.966717	1.10221
		0.481659	0.268864	0.132147	0.252088	0.52346	0.625176		0.571559	0.516604	0.477869	0.815398	0.867956	0.713292		0.869349	0.840367	1.00389	1.28663	0.831227	1.26546
		0.426816	0.777108	0.728786	0.843265	0.982267	0.49693		0.615979	0.613638	1.02295	0.704319	1.11776	0.786973		0.873585	0.749464	0.940411	0.487009	0.710338	0.967999
		0.671324	0.772092	0.809657	1.02089	0.902623	0.666308		0.57546	0.608567	1.11832	0.500553	0.870687	0.91232					0.808933	1.26144	1.50183
		0.698076	1.34443	0.928539	0.66536	0.95557	1.27376		0.565428	0.681969	0.743612	0.628631	0.960364	1.0385					1.31132	0.984831	1.48644
		0.996981	0.613527	0.835964	1.17355	1.32269	1.31991		1.07696	0.669652	1.42129	0.814506	1.54257	1.22126					1.23709	1.01231	0.971678
		1.03404	0.627182	0.999099	0.978923	0.956128	1.68915		0.537226	1.11007	1.09156	1.06119	1.62037	1.11642					1.11113	1.83997	1.10332

## Sheet: Fig. 2b
	The number of infected cells per well were counted using the ImmunoSpot® Image analyzer (CTL Europe GmbH)
	MERS-CoV
	1.6C7			anti-strep			28D9			conc (ug/ml)	log10 concentration
	3.1	2.86	5.48	71.92	80.49	78.83	1.91	2.86	2.38	75	1.87506
	2.38	3.33	5.24	79.78	101.21	95.26	11.43	9.53	8.1	18.75	1.273
	4.52	5.24	6.67	94.54	102.4	110.26	30.96	26.91	21.19	4.6875	0.670941
	9.76	11.91	12.38	90.49	108.83	100.26	51.2	54.53	39.53	1.17188	0.0688813
	24.77	25	29.77	96.92	101.69	105.26	71.92	75.01	64.54	0.292969	-0.533179
	54.53	49.53	52.15	105.97	122.17	115.98	94.78	90.02	75.49	0.0732422	-1.13524
	101.21	98.59	107.88	91.45	99.78	100.73	103.83	110.5	85.26	0.0183105	-1.7373
	SARS-CoV
	1.6C7			anti-strep			28D9			conc (ug/ml)	log10 concentration
	83.42	81.82	101.07	73.8	64.17	57.75	78.61	59.36	78.61	75	1.87506
	83.42	94.65	99.47	102.67	94.65	101.07	101.07	88.24	91.44	18.75	1.273
	97.86	107.49	94.65	93.05	117.11	136.36	78.61	97.86	109.09	4.6875	0.670941
	102.67	75.4	86.63	73.8	105.88	94.65	81.82	93.05	99.47	1.17188	0.0688813
	97.86	96.26	73.8	75.4	102.67	94.65	96.26	101.07	105.88	0.292969	-0.533179
	101.07	91.44	88.24	72.19	113.9	102.67	97.86	85.03	88.24	0.0732422	-1.13524
	125.13	81.82	101.07	97.86	96.26	105.88	104.28	107.49	120.32	0.0183105	-1.7373
	SARS-CoV-2
	1.6C7			anti-strep			28D9			conc (ug/ml)	log10 concentration
	102.54	98.51	98.06	42.99	41.19	47.01	92.69	78.36	90.9	75	1.87506
	115.97	96.72	92.24	72.09	61.34	68.96	90.45	87.76	108.36	18.75	1.273
	89.1	86.42	85.97	66.72	71.19	81.04	92.24	97.16	108.81	4.6875	0.670941
	90.45	99.85	86.87	82.39	77.91	79.7	83.73	82.39	95.37	1.17188	0.0688813
	94.48	80.15	85.97	87.76	86.87	72.09	72.09	74.78	102.09	0.292969	-0.533179
	102.54	89.1	91.79	83.73	86.87	78.81	87.76	90.9	107.01	0.0732422	-1.13524
	102.09	100.3	91.34	98.96	88.66	98.96	96.27	92.69	101.64	0.0183105	-1.7373

## Sheet: Fig. 2c
	Readout for binding was done at 450 nm (OD450) using the ELISA plate reader (EL-808, Biotek).
	log10 of mab concentration	7.7G6						1.6C7						28D9				No Mab						PBS
	0.045757	0.146	0.146	0.148	0.118	0.117		0.378	0.38	0.395	0.417	0.327		0.401	0.421	0.429		0.468	0.485	0.479	0.472	0.466		0.063	0.058	0.073	0.06
	-0.43136	0.145	0.146	0.15	0.122	0.122		0.481	0.467	0.481	0.481	0.375		0.456	0.476	0.471		0.497	0.462	0.476	0.537	0.401		0.065	0.055	0.067	0.063
	-0.90849	0.175	0.178	0.181	0.142	0.156		0.518	0.515	0.545	0.378	0.425		0.477	0.49	0.491		0.506	0.501	0.442	0.475	0.545		0.066	0.055	0.074	0.064
	-1.38561	0.387	0.397	0.394	0.308	0.3		0.522	0.551	0.574	0.463	0.435		0.475	0.472	0.479		0.527	0.496	0.492	0.469	0.43		0.066	0.063	0.073	0.064
	-1.86273	0.467	0.472	0.504	0.406	0.373		0.534	0.554	0.577	0.44	0.434		0.486	0.523	0.492		0.508	0.485	0.485	0.451	0.469		0.062	0.056	0.067	0.064
	-2.33985	0.517	0.518	0.522	0.505	0.431		0.555	0.547	0.572	0.412	0.413		0.468	0.484	0.513		0.485	0.48	0.419	0.443	0.514		0.069	0.062	0.067	0.063
	-2.81697	0.52	0.526	0.548	0.5	0.559		0.558	0.549	0.61	0.446	0.432		0.515	0.49	0.517		0.487	0.489	0.452	0.552	0.421		0.062	0.055	0.069	0.061
	-3.29409	0.554	0.529	0.559	0.459	0.44		0.595	0.601	0.586	0.547	0.532		0.501	0.455	0.515		0.509	0.498	0.476	0.466	0.43		0.071	0.054	0.069	0.064
																		0.478625
		7.7G6						1.6C7						28D9				No Mab						PBS
		0.30504	0.30504	0.309219	0.24654	0.24445		0.789762	0.793941	0.825281	0.871246	0.683207		0.837817	0.879603	0.896318		0.977801	1.01332	1.00078	0.986158	0.973622		0.131627	0.12118	0.15252	0.125359
		0.302951	0.30504	0.313398	0.254897	0.254897		1.00496	0.975712	1.00496	1.00496	0.783494		0.952729	0.994516	0.984069		1.03839	0.965265	0.994516	1.12196	0.837817		0.135806	0.114913	0.139984	0.131627
		0.365631	0.371899	0.378167	0.296683	0.325934		1.08227	1.076	1.13868	0.789762	0.88796		0.996605	1.02377	1.02586		1.0572	1.04675	0.923479	0.992426	1.13868		0.137895	0.114913	0.15461	0.133716
		0.808566	0.829459	0.823191	0.64351	0.626796		1.09062	1.15121	1.19927	0.967354	0.908853		0.992426	0.986158	1.00078		1.10107	1.0363	1.02794	0.97989	0.898407		0.137895	0.131627	0.15252	0.133716
		0.975712	0.986158	1.05302	0.848263	0.779316		1.1157	1.15748	1.20554	0.9193	0.906764		1.01541	1.09271	1.02794		1.06137	1.01332	1.01332	0.942283	0.97989		0.129538	0.117002	0.139984	0.133716
		1.08018	1.08227	1.09062	1.05511	0.900496		1.15957	1.14286	1.19509	0.860799	0.862888		0.977801	1.01123	1.07182		1.01332	1.00287	0.875424	0.925568	1.07391		0.144163	0.129538	0.139984	0.131627
		1.08645	1.09898	1.14495	1.04466	1.16793		1.16584	1.14704	1.27448	0.931836	0.902586		1.076	1.02377	1.08018		1.0175	1.02168	0.944372	1.1533	0.879603		0.129538	0.114913	0.144163	0.127448
		1.15748	1.10525	1.16793	0.958997	0.9193		1.24314	1.25568	1.22434	1.14286	1.11152		1.04675	0.95064	1.076		1.06346	1.04048	0.994516	0.973622	0.898407		0.148342	0.112823	0.144163	0.133716

## Sheet: Fig. 3a
1.6C7 as mab1														7.7G6 as mab1														28D9 as mab1
28d9					7.7g6			1.6c7						1.6C7					28D9			7.7G6						1.6C7					7.7G6			28D9
A1					B1			D1						E1					F1			H1						B1					C1			E1
time (s)	time (min)	time (min) align to mab1 loading	binding (nm)	binding (nm) align to mab1 loading	time (s)	binding (nm)	binding (nm) align to mab1 loading	time (s)	binding (nm)	binding (nm) align to mab1 loading				time (s)	time (min)	time (min) align to mab1 loading	binding (nm)	bingding (nm) align to mab1 loading	time (s)	binding (nm)	bingding (nm) align to mab1 loading	time (s)	binding (nm)	bingding (nm) align to mab1 loading				time (s)	time (min)	time align to mab 1 loading	bingding (nm)	binding (nm) align to mab 1 loading	time (s)	bingding (nm)	binding (nm) align to mab 1 loading	time (s)	bingding (nm)	binding (nm) align to mab 1 loading
0	0		0		0	0		0	0					0	0		0		0	0		0	0					0	0		0		0	0		0	0
1.61	0.0268333		0.00616455		1.61	-0.0241699		1.61	0.00604248					1.61	0.0268333		0.0497437		1.61	0.00811768		1.61	-0.00408936					1.61	0.0268333		0.0259399		1.61	0.00408936		1.61	0.0122681
3.2	0.0533333		-0.0103149		3.2	-0.0281982		3.2	0.00805664					3.2	0.0533333		0.0394287		3.2	0.00408936		3.2	0.0020752					3.2	0.0533333		0.00799561		3.2	-0.024353		3.2	0.0101929
4.8	0.08		0.00201416		4.8	-0.0201416		4.8	0.00201416					4.8	0.08		0.0249023		4.8	0.0101318		4.8	0.00408936					4.8	0.08		0.013977		4.8	-0.0324707		4.8	0.0163574
6.4	0.106667		-0.0144043		6.4	-0.0201416		6.4	0.00604248					6.4	0.106667		0.020752		6.4	-0.00805664		6.4	0					6.4	0.106667		0.0219727		6.4	0.012207		6.4	-0.012207
8	0.133333		-0.0390625		8	-0.0201416		8	0.0140381					8	0.133333		0.0415039		8	0.0101318		8	0.00610352					8	0.133333		0.0279541		8	-0.0283813		8	-0.00402832
9.61	0.160167		0		9.61	-0.00604248		9.61	0.0341187					9.61	0.160167		0.020752		9.61	0.00408936		9.61	0.0122681					9.59	0.159833		0.0199585		9.59	-0.0202637		9.59	-0.00610352
11.2	0.186667		-0.0123291		11.2	-0.0443115		11.2	-0.0100098					11.2	0.186667		0		11.2	-0.0141602		11.2	-0.00811768					11.2	0.186667		0.0159912		11.2	-0.0223389		11.2	-0.0142212
12.81	0.2135		0.0102539		12.81	-0.00402832		12.81	-0.00402832					12.81	0.2135		0.0166016		12.81	0.0020752		12.81	0.00408936					12.81	0.2135		0.0159912		12.81	-0.024353		12.81	-0.012207
14.4	0.24		-0.0144043		14.4	-0.0140991		14.4	0.00402832					14.4	0.24		0.0124512		14.4	-0.0141602		14.4	-0.00811768					14.4	0.24		-0.00396729		14.4	-0.024353		14.4	0.00408936
16	0.266667		-0.00415039		16	-0.0281982		16	0.00805664					16	0.266667		-0.0020752		16	-0.0100708		16	0					16	0.266667		0.0199585		16	-0.012146		16	-0.0142212
17.6	0.293333		-0.00823975		17.6	-0.0241699		17.6	-0.0100098					17.6	0.293333		0.0228272		17.6	-0.00201416		17.6	-0.00811768					17.6	0.293333		0.00402832		17.6	-0.0385742		17.6	0.00817871
19.2	0.32		-0.0267334		19.2	-0.0261841		19.2	0.00604248					19.2	0.32		-0.0020752		19.2	-0.0100708		19.2	0.0020752					19.2	0.32		0.00598145		19.2	-0.012146		19.2	0.00408936
20.81	0.346833		-0.0103149		20.81	-0.0241699		20.81	-0.0120239					20.79	0.3465		-0.00415039		20.79	-0.0202026		20.79	-0.0101929					20.8	0.346667		0.00201416		20.8	-0.0223389		20.8	-0.012207
22.4	0.373333		-0.0144043		22.4	0.00201416		22.4	0.00604248					22.4	0.373333		-0.00415039		22.4	-0.00201416		22.4	0.00817871					22.4	0.373333		0.00201416		22.4	-0.0283813		22.4	-0.0183105
24.01	0.400167		-0.032898		24.01	-0.0302124		24.01	-0.00402832					24.01	0.400167		-0.00415039		24.01	-0.00201416		24.01	-0.0203857					24.01	0.400167		-0.0119629		24.01	-0.0223389		24.01	-0.00610352
25.6	0.426667		-0.0103149		25.6	-0.0241699		25.6	-0.0120239					25.6	0.426667		0.0020752		25.6	-0.0161743		25.6	0.0020752					25.6	0.426667		0.0319214		25.6	-0.0182495		25.6	-0.00402832
27.21	0.4535		-0.00823975		27.21	-0.0342407		27.21	-0.0180664					27.21	0.4535		-0.00622559		27.21	0.00811768		27.21	0.0020752					27.21	0.4535		-0.00793457		27.21	-0.0527954		27.21	-0.0244141
28.8	0.48		-0.00823975		28.8	-0.0181274		28.8	-0.0180664					28.8	0.48		0.0020752		28.8	-0.024292		28.8	-0.00408936					28.8	0.48		0		28.8	-0.00604248		28.8	-0.00201416
30.4	0.506667		-0.0349121		30.4	-0.0261841		30.4	-0.0180664					30.4	0.506667		-0.00622559		30.4	-0.012146		30.4	-0.0162964					30.39	0.5065		0.0180054		30.39	-0.0202637		30.39	0
32	0.533333		-0.0103149		32	-0.0261841		32	0.00402832					32.01	0.5335		-0.00415039		32.01	-0.00805664		32.01	0.0183716					32	0.533333		0.0100098		32	-0.0548096		32	0.0020752
33.6	0.56		-0.0103149		33.6	-0.0221558		33.6	0					33.6	0.56		0.00415039		33.6	0.0101318		33.6	-0.0264893					33.6	0.56		0.00598145		33.6	-0.00201416		33.6	-0.012207
35.21	0.586833		-0.022644		35.21	-0.0302124		35.21	0.00201416					35.21	0.586833		0.0020752		35.21	-0.0263062		35.21	-0.0223999					35.21	0.586833		0.00799561		35.21	-0.0263672		35.21	-0.0264893
36.8	0.613333		-0.0205688		36.8	-0.0140991		36.8	-0.0200806					36.8	0.613333		0.0020752		36.8	0.0020752		36.8	0.0122681					36.8	0.613333		-0.00396729		36.8	-0.0385742		36.8	0.0142822
38.41	0.640167		-0.0164795		38.41	-0.0523682		38.41	0					38.41	0.640167		0.00415039		38.41	-0.00604248		38.41	0.0203857					38.41	0.640167		0.0100098		38.41	-0.024353		38.41	0.00616455
40	0.666667		-0.0205688		40	-0.0402832		40	-0.0180664					40	0.666667		-0.0020752		40	-0.0161743		40	0.00817871					40	0.666667		0		40	-0.024353		40	-0.00811768
41.6	0.693333		-0.0164795		41.6	-0.0140991		41.6	0.00604248					41.6	0.693333		0.0166016		41.6	-0.0141602		41.6	-0.012207					41.59	0.693167		0.0100098		41.59	-0.0385742		41.59	-0.00201416
43.2	0.72		-0.00616455		43.2	-0.0362549		43.2	0					43.2	0.72		0.00830078		43.2	-0.0161743		43.2	-0.0203857					43.2	0.72		-0.00195313		43.2	-0.0344849		43.2	-0.00610352
44.8	0.746667		-0.0164795		44.8	-0.0181274		44.8	-0.0160523					44.8	0.746667		0.00415039		44.8	0.0141602		44.8	-0.00610352					44.8	0.746667		0.00598145		44.8	-0.0283813		44.8	0
46.39	0.773167		-0.0184937		46.39	-0.0221558		46.39	-0.0341187					46.39	0.773167		0.0228272		46.39	0.0020752		46.39	-0.00408936					46.41	0.7735		0.0219727		46.41	-0.0304565		46.41	-0.00201416
48	0.8		-0.0390625		48	-0.0523682		48	-0.0240478					48	0.8		-0.0249023		48	-0.0263062		48	-0.00201416					48	0.8		0.0100098		48	-0.0283813		48	-0.0203857
49.61	0.826833		-0.0164795		49.61	-0.0161133		49.61	-0.0100098					49.61	0.826833		0.010376		49.61	0.00610352		49.61	-0.0244751					49.61	0.826833		0.00402832		49.61	-0.036499		49.61	-0.0142212
51.2	0.853333		-0.032898		51.2	-0.0402832		51.2	-0.0160523					51.2	0.853333		-0.0020752		51.2	-0.012146		51.2	-0.0285645					51.2	0.853333		-0.00195313		51.2	-0.0527954		51.2	-0.0183105
52.81	0.880167		-0.0184937		52.81	-0.0261841		52.81	-0.0180664					52.81	0.880167		-0.00622559		52.81	-0.0263062		52.81	-0.0162964					52.81	0.880167		-0.00195313		52.81	-0.0405884		52.81	-0.0101929
54.4	0.906667		-0.0184937		54.4	-0.0161133		54.4	-0.00799561					54.4	0.906667		0		54.4	-0.00201416		54.4	-0.0203857					54.4	0.906667		0.0199585		54.4	-0.0283813		54.4	-0.00402832
56	0.933333		-0.0103149		56	-0.050354		56	-0.0100098					55.99	0.933167		-0.0249023		55.99	0.0101318		55.99	-0.0285645					56	0.933333		0.00402832		56	-0.0426025		56	-0.0142212
57.59	0.959833		-0.0144043		57.59	-0.0261841		57.59	-0.0100098					57.6	0.96		-0.0124512		57.6	0		57.6	0.0020752					57.6	0.96		0.013977		57.6	-0.0223389		57.6	-0.00402832
59.2	0.986667		-0.00616455		59.2	-0.0402832		59.2	-0.00402832					59.2	0.986667		-0.00622559		59.2	-0.012146		59.2	-0.00408936					59.2	0.986667		0.00201416		59.2	-0.0283813		59.2	-0.00811768
60.81	1.0135		-0.0184937		60.81	-0.0302124		60.81	-0.0140381					60.81	1.0135		0.0124512		60.81	-0.024292		60.81	-0.012207					60.81	1.0135		-0.00994873		60.81	-0.036499		60.81	-0.0142212
62.4	1.04		-0.0369873		62.4	-0.0342407		62.4	0.00805664					62.4	1.04		-0.00830078		62.4	0.0020752		62.4	-0.00811768					62.4	1.04		0.0120239		62.4	-0.0385742		62.4	-0.00610352
64.01	1.06683		-0.0267334		64.01	-0.0342407		64.01	-0.0180664					64.01	1.06683		0.0020752		64.01	-0.0161743		64.01	-0.0101929					64.01	1.06683		-0.00598145		64.01	-0.0507202		64.01	-0.0162964
65.6	1.09333		-0.022644		65.6	-0.0261841		65.6	-0.0220337					65.6	1.09333		-0.00622559		65.6	-0.0363769		65.6	-0.012207					65.6	1.09333		0.00598145		65.6	-0.0446777		65.6	-0.0223999
67.2	1.12		-0.0184937		67.2	-0.0362549		67.2	-0.0200806					67.2	1.12		0.00415039		67.2	-0.0303345		67.2	-0.00408936					67.2	1.12		0.0120239		67.2	-0.0263672		67.2	-0.00811768
68.79	1.1465		-0.0369873		68.79	-0.0241699		68.79	-0.00598145					68.79	1.1465		0.0124512		68.79	-0.00604248		68.79	-0.012207					68.79	1.1465		0.00799561		68.79	-0.0466919		68.79	-0.0285034
70.4	1.17333		-0.0246582		70.4	-0.0281982		70.4	-0.0120239					70.4	1.17333		0		70.4	-0.00201416		70.4	-0.00811768					70.4	1.17333		0.0159912		70.4	-0.0487061		70.4	-0.0101929
72.01	1.20017		-0.0349121		72.01	-0.0402832		72.01	-0.0120239					72.01	1.20017		-0.010376		72.01	-0.012146		72.01	-0.0285645					72.01	1.20017		0.00201416		72.01	-0.00604248		72.01	-0.00610352
73.6	1.22667		-0.0164795		73.6	-0.0181274		73.6	-0.0140381					73.6	1.22667		-0.00415039		73.6	0.0020752		73.6	-0.0142822					73.6	1.22667		0.00402832		73.6	-0.0344849		73.6	-0.0142212
75.21	1.2535		-0.0349121		75.21	-0.0422974		75.21	-0.00201416					75.21	1.2535		-0.010376		75.21	-0.0263062		75.21	-0.00201416					75.21	1.2535		-0.00598145		75.21	-0.0263672		75.21	-0.0101929
76.8	1.28		-0.0369873		76.8	-0.0201416		76.8	-0.0140381					76.8	1.28		-0.00622559		76.8	-0.0141602		76.8	0.0020752					76.8	1.28		0.00201416		76.8	-0.0548096		76.8	-0.00402832
78.4	1.30667		-0.0472412		78.4	-0.0261841		78.4	-0.0200806					78.4	1.30667		-0.00622559		78.4	-0.00805664		78.4	-0.046875					78.4	1.30667		-0.00195313		78.4	-0.0304565		78.4	-0.0203857
80	1.33333		-0.0123291		80	-0.0201416		80	-0.0220337					80	1.33333		-0.00622559		80	-0.0363769		80	-0.0203857					80	1.33333		0.00799561		80	-0.0385742		80	-0.00201416
81.6	1.36		-0.0308227		81.6	-0.0362549		81.6	-0.0220337					81.6	1.36		0.00830078		81.6	0.00408936		81.6	-0.0101929					81.6	1.36		0.0219727		81.6	-0.0385742		81.6	-0.00811768
83.21	1.38683		-0.0369873		83.21	-0.0322266		83.21	-0.0341187					83.19	1.3865		-0.0228272		83.19	-0.0100708		83.19	-0.0203857					83.21	1.38683		-0.00994873		83.21	-0.0446777		83.21	-0.00610352
84.8	1.41333		-0.0349121		84.8	-0.0342407		84.8	-0.0140381					84.8	1.41333		-0.00622559		84.8	-0.0343628		84.8	-0.0162964					84.8	1.41333		-0.00396729		84.8	-0.036499		84.8	-0.0285034
86.41	1.44017		-0.0410767		86.41	-0.0483398		86.41	-0.026062					86.41	1.44017		-0.0145264		86.41	0.00610352		86.41	0.00408936					86.39	1.43983		0.00598145		86.39	-0.0141602		86.39	-0.0162964
88	1.46667		-0.0205688		88	-0.038269		88	-0.0200806					88	1.46667		-0.0186768		88	-0.0323486		88	-0.0223999					88	1.46667		0.00598145		88	-0.0426025		88	-0.0162964
89.61	1.4935		-0.0431519		89.61	-0.0342407		89.61	-0.0341187					89.61	1.4935		0.0166016		89.61	-0.0141602		89.61	-0.00811768					89.61	1.4935		0.00402832		89.61	-0.0324707		89.61	-0.0142212
91.2	1.52		-0.0349121		91.2	-0.0362549		91.2	-0.0120239					91.2	1.52		-0.0166016		91.2	-0.00604248		91.2	-0.0142822					91.2	1.52		0.00402832		91.2	-0.036499		91.2	-0.012207
92.8	1.54667		-0.0184937		92.8	-0.0100708		92.8	-0.0380859					92.8	1.54667		-0.0020752		92.8	-0.0444946		92.8	-0.00811768					92.8	1.54667		0.00598145		92.8	-0.0405884		92.8	-0.0183105
94.39	1.57317		-0.0184937		94.39	-0.0704956		94.39	-0.0240478					94.39	1.57317		0.0020752		94.39	-0.00604248		94.39	-0.00408936					94.39	1.57317		0		94.39	-0.0324707		94.39	-0.0223999
96	1.6		-0.0164795		96	-0.0402832		96	-0.0321045					96	1.6		0.0269775		96	-0.024292		96	-0.00201416					96	1.6		0.00201416		96	-0.0690308		96	-0.0142212
97.61	1.62683		-0.0267334		97.61	-0.0543823		97.61	-0.026062					97.61	1.62683		0		97.61	-0.00604248		97.61	-0.0325928					97.61	1.62683		-0.0119629		97.61	-0.0324707		97.61	-0.0346069
99.2	1.65333		-0.0472412		99.2	-0.0422974		99.2	-0.0441284					99.2	1.65333		-0.00622559		99.2	-0.0303345		99.2	-0.00811768					99.2	1.65333		0.0159912		99.2	-0.036499		99.2	-0.0264893
100.81	1.68017		-0.032898		100.81	-0.0221558		100.81	-0.0360718					100.81	1.68017		0.00830078		100.81	-0.0141602		100.81	-0.012207					100.81	1.68017		0.0100098		100.81	-0.0446777		100.81	-0.0244141
102.4	1.70667		-0.0472412		102.4	-0.0604248		102.4	-0.0321045					102.4	1.70667		-0.0166016		102.4	-0.0202026		102.4	-0.0101929					102.4	1.70667		-0.0119629		102.4	-0.0487061		102.4	-0.0142212
104	1.73333		-0.032898		104	-0.038269		104	-0.0321045					104	1.73333		0.00830078		104	-0.0283203		104	-0.0244751					104	1.73333		-0.0198975		104	-0.0283813		104	-0.0162964
105.6	1.76		-0.0205688		105.6	-0.0201416		105.6	-0.0120239					105.6	1.76		0.0124512		105.6	-0.0263062		105.6	-0.00201416					105.61	1.76017		0.0120239		105.61	-0.0344849		105.61	-0.0244141
107.2	1.78667		-0.0287476		107.2	-0.0463257		107.2	-0.0220337					107.2	1.78667		0.0020752		107.2	-0.0323486		107.2	-0.0223999					107.2	1.78667		-0.00598145		107.2	-0.036499		107.2	-0.012207
108.81	1.8135		-0.0369873		108.81	-0.0302124		108.81	-0.0140381					108.81	1.8135		-0.00622559		108.81	0.00408936		108.81	-0.00610352					108.81	1.8135		-0.00793457		108.81	-0.0385742		108.81	-0.0162964
110.4	1.84		-0.022644		110.4	-0.0281982		110.4	-0.0220337					110.4	1.84		0.00830078		110.4	-0.0303345		110.4	-0.0407715					110.4	1.84		-0.0159302		110.4	-0.0527954		110.4	-0.0305786
112.01	1.86683		-0.0534058		112.01	-0.0181274		112.01	-0.00598145					112.01	1.86683		-0.0145264		112.01	-0.0100708		112.01	-0.0223999					112.01	1.86683		-0.0198975		112.01	-0.0405884		112.01	-0.0203857
113.6	1.89333		-0.0410767		113.6	-0.050354		113.6	-0.0441284					113.6	1.89333		-0.00830078		113.6	-0.012146		113.6	-0.00408936					113.6	1.89333		-0.013916		113.6	-0.0283813		113.6	-0.0162964
115.21	1.92017		-0.0205688		115.21	-0.0342407		115.21	-0.0300903					115.21	1.92017		-0.0290527		115.21	-0.012146		115.21	-0.00610352					115.21	1.92017		-0.00994873		115.21	-0.0690308		115.21	-0.0264893
116.8	1.94667		-0.0246582		116.8	-0.0483398		116.8	-0.0360718					116.8	1.94667		-0.00830078		116.8	-0.0303345		116.8	-0.0162964					116.8	1.94667		-0.0179443		116.8	-0.0487061		116.8	-0.0162964
118.4	1.97333		-0.032898		118.4	-0.0483398		118.4	-0.026062					118.4	1.97333		-0.0124512		118.4	-0.012146		118.4	-0.0244751					118.39	1.97317		0.00201416		118.39	-0.0527954		118.39	-0.0101929
119.99	1.99983		-0.0184937		119.99	-0.050354		119.99	-0.0180664					119.99	1.99983		0		119.99	-0.0343628		119.99	-0.0407715					119.99	1.99983		-0.00994873		119.99	-0.0649414		119.99	-0.0285034
121.6	2.02667		-0.0246582		121.6	-0.0523682		121.6	-0.0200806					121.6	2.02667		-0.0145264		121.6	-0.0141602		121.6	-0.0223999					121.6	2.02667		0.00598145		121.6	-0.0405884		121.6	-0.00402832
123.21	2.0535		-0.0308227		123.21	-0.0302124		123.21	-0.0441284					123.21	2.0535		-0.0290527		123.21	-0.0181885		123.21	-0.0325928					123.21	2.0535		-0.0179443		123.21	-0.0629273		123.21	-0.0285034
124.8	2.08		-0.0164795		124.8	-0.0483398		124.8	-0.0321045					124.8	2.08		-0.0311279		124.8	-0.0181885		124.8	-0.0101929					124.8	2.08		-0.00396729		124.8	-0.0507202		124.8	-0.0223999
126.41	2.10683		-0.0349121		126.41	-0.0543823		126.41	-0.0380859					126.41	2.10683		-0.00622559		126.41	-0.0141602		126.41	-0.0101929					126.41	2.10683		0.0100098		126.41	-0.0548096		126.41	-0.0386963
128	2.13333		-0.045227		128	-0.0483398		128	-0.026062					128	2.13333		-0.010376		128	-0.0323486		128	-0.0203857					128.01	2.1335		-0.0159302		128.01	-0.0466919		128.01	-0.0183105
129.6	2.16		-0.0349121		129.6	-0.0281982		129.6	-0.0220337					129.6	2.16		-0.0249023		129.6	-0.012146		129.6	-0.0305786					129.6	2.16		-0.00793457		129.6	-0.0466919		129.6	-0.0366821
131.21	2.18683		-0.0390625		131.21	-0.0402832		131.21	-0.0200806					131.21	2.18683		-0.00415039		131.21	-0.0323486		131.21	-0.0101929					131.21	2.18683		0.00598145		131.21	-0.0507202		131.21	-0.0346069
132.8	2.21333		-0.0267334		132.8	-0.0261841		132.8	-0.0240478					132.8	2.21333		-0.0020752		132.8	-0.012146		132.8	-0.0223999					132.8	2.21333		-0.0198975		132.8	-0.0446777		132.8	-0.0325928
134.41	2.24017		-0.0287476		134.41	-0.0422974		134.41	-0.0280762					134.41	2.24017		-0.0166016		134.41	-0.012146		134.41	-0.0162964					134.41	2.24017		0		134.41	-0.0324707		134.41	-0.0162964
136	2.26667		-0.0431519		136	-0.0241699		136	-0.0280762					136	2.26667		-0.0020752		136	-0.0343628		136	-0.0162964					136	2.26667		-0.00994873		136	-0.0283813		136	-0.0162964
137.61	2.2935		-0.0472412		137.61	-0.0362549		137.61	-0.026062					137.61	2.2935		-0.0124512		137.61	-0.0141602		137.61	-0.00610352					137.61	2.2935		-0.0219116		137.61	-0.0649414		137.61	-0.0427856
139.2	2.32		-0.045227		139.2	-0.0543823		139.2	-0.0321045					139.2	2.32		-0.0124512		139.2	-0.0363769		139.2	-0.0305786					139.21	2.32017		0.00402832		139.21	-0.0223389		139.21	-0.0264893
140.8	2.34667		-0.0308227		140.8	-0.0422974		140.8	-0.0220337					140.8	2.34667		0.020752		140.8	-0.024292		140.8	0.00610352					140.8	2.34667		-0.00396729		140.8	-0.0283813		140.8	-0.0101929
142.41	2.3735		-0.0369873		142.41	-0.050354		142.41	-0.0321045					142.41	2.3735		-0.0186768		142.41	-0.0343628		142.41	-0.0203857					142.4	2.37333		-0.0119629		142.4	-0.0548096		142.4	-0.0101929
144	2.4		-0.0246582		144	-0.0362549		144	-0.0220337					144	2.4		-0.00622559		144	-0.0141602		144	-0.00610352					144	2.4		-0.00598145		144	-0.0426025		144	-0.0162964
145.61	2.42683		-0.0267334		145.61	-0.0322266		145.61	-0.0321045					145.61	2.42683		-0.020752		145.61	-0.0424805		145.61	-0.0223999					145.61	2.42683		-0.00396729		145.61	-0.0568237		145.61	-0.0162964
147.2	2.45333		-0.0308227		147.2	-0.0805664		147.2	-0.0160523					147.2	2.45333		-0.0166016		147.2	-0.0505371		147.2	-0.0183105					147.2	2.45333		-0.0219116		147.2	-0.0507202		147.2	-0.00811768
148.81	2.48017		-0.022644		148.81	-0.0644531		148.81	-0.0360718					148.81	2.48017		-0.0269775		148.81	-0.0283203		148.81	-0.00811768					148.79	2.47983		-0.00994873		148.79	-0.0304565		148.79	-0.0325928
150.4	2.50667		-0.0287476		150.4	-0.0664673		150.4	-0.0360718					150.4	2.50667		-0.010376		150.4	-0.0303345		150.4	-0.00610352					150.4	2.50667		-0.0219116		150.4	-0.0446777		150.4	-0.0162964
152.01	2.5335		-0.032898		152.01	-0.0362549		152.01	-0.026062					152.01	2.5335		-0.0124512		152.01	-0.0303345		152.01	-0.0325928					152.01	2.5335		-0.0119629		152.01	-0.0487061		152.01	-0.0142212
153.6	2.56		-0.0287476		153.6	-0.0563965		153.6	-0.0220337					153.6	2.56		-0.020752		153.6	-0.0181885		153.6	-0.0264893					153.6	2.56		-0.00195313		153.6	-0.0466919		153.6	-0.0366821
155.2	2.58667		-0.022644		155.2	-0.0302124		155.2	-0.0200806					155.2	2.58667		-0.0269775		155.2	-0.024292		155.2	-0.0183105					155.2	2.58667		-0.0159302		155.2	-0.0385742		155.2	-0.0427856
156.81	2.6135		-0.0390625		156.81	-0.0684814		156.81	-0.0240478					156.81	2.6135		-0.00830078		156.81	-0.0303345		156.81	-0.0325928					156.79	2.61317		-0.0358887		156.79	-0.0405884		156.79	-0.0203857
158.4	2.64		-0.0472412		158.4	-0.0745239		158.4	-0.0341187					158.4	2.64		-0.0145264		158.4	-0.00604248		158.4	-0.0244751					158.4	2.64		0.00402832		158.4	-0.036499		158.4	-0.0264893
160.01	2.66683		-0.032898		160.01	-0.012085		160.01	-0.0421143					160.01	2.66683		-0.0145264		160.01	-0.0141602		160.01	-0.0203857					160.01	2.66683		-0.00396729		160.01	-0.0548096		160.01	-0.0223999
161.6	2.69333		-0.055481		161.6	-0.0523682		161.6	-0.0200806					161.6	2.69333		-0.0186768		161.6	-0.0181885		161.6	-0.0305786					161.6	2.69333		-0.0159302		161.6	-0.0893555		161.6	-0.0183105
163.21	2.72017		-0.0513306		163.21	-0.0443115		163.21	-0.00598145					163.19	2.71983		-0.0166016		163.19	-0.0323486		163.19	-0.00811768					163.21	2.72017		0.00402832		163.21	-0.0446777		163.21	-0.00201416
164.8	2.74667		-0.022644		164.8	-0.0281982		164.8	-0.0180664					164.8	2.74667		-0.00830078		164.8	-0.024292		164.8	-0.0264893					164.8	2.74667		-0.013916		164.8	-0.0527954		164.8	0
166.4	2.77333		-0.045227		166.4	-0.0463257		166.4	-0.0321045					166.4	2.77333		0.0020752		166.4	-0.024292		166.4	-0.0162964					166.4	2.77333		-0.013916		166.4	-0.0507202		166.4	-0.0366821
167.99	2.79983		-0.032898		167.99	-0.0584106		167.99	-0.0321045					168.01	2.80017		-0.00415039		168.01	-0.024292		168.01	-0.0325928					168.01	2.80017		-0.00793457		168.01	-0.0304565		168.01	-0.0285034
169.6	2.82667		-0.0390625		169.6	-0.0543823		169.6	-0.0240478					169.6	2.82667		-0.0145264		169.6	-0.0384521		169.6	-0.0223999					169.6	2.82667		-0.00195313		169.6	-0.0548096		169.6	-0.0183105
171.21	2.8535		-0.0534058		171.21	-0.0563965		171.21	-0.0341187					171.21	2.8535		-0.0145264		171.21	-0.0222168		171.21	-0.0305786					171.21	2.8535		-0.0198975		171.21	-0.0548096		171.21	-0.0203857
172.8	2.88		-0.0513306		172.8	-0.0422974		172.8	-0.0200806					172.8	2.88		0.0020752		172.8	-0.0181885		172.8	-0.0183105					172.8	2.88		-0.013916		172.8	-0.0283813		172.8	-0.0386963
174.41	2.90683		-0.0472412		174.41	-0.0704956		174.41	-0.0240478					174.41	2.90683		-0.0228272		174.41	-0.0323486		174.41	-0.0162964					174.41	2.90683		-0.0179443		174.41	-0.0568237		174.41	-0.00811768
176	2.93333		-0.0369873		176	-0.0422974		176	-0.0360718					176	2.93333		-0.00830078		176	-0.024292		176	-0.0244751					176	2.93333		-0.0219116		176	-0.0791626		176	-0.0366821
177.6	2.96		-0.0431519		177.6	-0.0422974		177.6	-0.026062					177.6	2.96		-0.0249023		177.6	-0.0303345		177.6	-0.034668					177.6	2.96		-0.0179443		177.6	-0.0507202		177.6	-0.0142212
179.2	2.98667		-0.0308227		179.2	-0.0362549		179.2	-0.0401001					179.2	2.98667		-0.0186768		179.2	-0.024292		179.2	-0.0366821					179.21	2.98683		-0.0239258		179.21	-0.0507202		179.21	-0.0447998
180.8	3.01333		-0.0410767		180.8	-0.062439		180.8	-0.0300903					180.8	3.01333		-0.020752		180.8	-0.0100708		180.8	-0.0387573					180.8	3.01333		-0.0299072		180.8	-0.0446777		180.8	-0.00610352
182.41	3.04017		-0.0472412		182.41	-0.0483398		182.41	-0.0401001					182.41	3.04017		-0.0372925		182.41	-0.0424805		182.41	-0.046875					182.41	3.04017		-0.0258789		182.41	-0.0588379		182.41	-0.0162964
184	3.06667		-0.0287476		184	-0.0443115		184	-0.0280762					184	3.06667		-0.0228272		184	-0.0100708		184	-0.012207					184	3.06667		-0.0219116		184	-0.0548096		184	-0.0325928
185.61	3.0935		-0.0739746		185.61	-0.0543823		185.61	-0.0220337					185.61	3.0935		-0.0228272		185.61	-0.0384521		185.61	-0.0366821					185.61	3.0935		-0.00994873		185.61	-0.0283813		185.61	-0.0285034
187.2	3.12		-0.0369873		187.2	-0.0402832		187.2	-0.0280762					187.2	3.12		-0.0145264		187.2	-0.0546265		187.2	-0.0223999					187.2	3.12		-0.00793457		187.2	-0.0527954		187.2	-0.0427856
188.8	3.14667		-0.0513306		188.8	-0.0422974		188.8	-0.0280762					188.8	3.14667		-0.0352783		188.8	-0.0283203		188.8	-0.0244751					188.8	3.14667		-0.0299072		188.8	-0.0649414		188.8	-0.0346069
190.4	3.17333		-0.0718994		190.4	-0.0584106		190.4	-0.0401001					190.4	3.17333		-0.00830078		190.4	-0.0586548		190.4	-0.0387573					190.4	3.17333		-0.00793457		190.4	-0.036499		190.4	-0.0346069
192	3.2		-0.032898		192	-0.0281982		192	-0.0280762					192	3.2		-0.020752		192	-0.0424805		192	-0.0162964					192	3.2		-0.00195313		192	-0.0487061		192	-0.0407715
193.59	3.2265		-0.0308227		193.59	-0.0543823		193.59	-0.0380859					193.61	3.22683		-0.0249023		193.61	-0.024292		193.61	-0.0407715					193.6	3.22667		-0.0179443		193.6	-0.0690308		193.6	-0.046875
195.2	3.25333		-0.0390625		195.2	-0.0422974		195.2	-0.00402832					195.2	3.25333		-0.00622559		195.2	-0.0343628		195.2	-0.0203857					195.2	3.25333		-0.00793457		195.2	-0.0324707		195.2	-0.0447998
196.81	3.28017		-0.0308227		196.81	-0.050354		196.81	-0.0421143					196.81	3.28017		-0.0269775		196.81	-0.0161743		196.81	-0.0305786					196.81	3.28017		-0.00793457		196.81	-0.0710449		196.81	-0.0183105
198.4	3.30667		-0.0616455		198.4	-0.0785523		198.4	-0.0360718					198.4	3.30667		-0.0228272		198.4	-0.0141602		198.4	-0.0285645					198.4	3.30667		-0.0239258		198.4	-0.0670166		198.4	-0.0325928
200.01	3.3335		-0.0267334		200.01	-0.0402832		200.01	-0.0200806					200.01	3.3335		0.0124512		200.01	-0.0303345		200.01	-0.0244751					200.01	3.3335		-0.0239258		200.01	-0.0588379		200.01	-0.0203857
201.6	3.36		-0.0410767		201.6	-0.0362549		201.6	-0.0300903					201.6	3.36		-0.020752		201.6	-0.0323486		201.6	-0.0162964					201.6	3.36		-0.0119629		201.6	-0.0730591		201.6	-0.0244141
203.2	3.38667		-0.0472412		203.2	-0.0483398		203.2	-0.0380859					203.2	3.38667		-0.0166016		203.2	-0.0363769		203.2	-0.034668					203.2	3.38667		-0.00994873		203.2	-0.0629273		203.2	-0.0346069
204.81	3.4135		-0.0431519		204.81	-0.0483398		204.81	-0.0401001					204.81	3.4135		-0.0124512		204.81	-0.00604248		204.81	-0.0366821					204.79	3.41317		-0.0179443		204.79	-0.0487061		204.79	-0.0386963
206.4	3.44		-0.0410767		206.4	-0.0745239		206.4	-0.0401001					206.4	3.44		-0.010376		206.4	-0.024292		206.4	-0.0325928					206.4	3.44		-0.0278931		206.4	-0.0690308		206.4	-0.0386963
208.01	3.46683		-0.0410767		208.01	-0.0644531		208.01	-0.0601807					208.01	3.46683		0		208.01	-0.0323486		208.01	-0.0264893					208.01	3.46683		-0.0119629		208.01	-0.0283813		208.01	-0.0264893
209.6	3.49333		-0.0513306		209.6	-0.0584106		209.6	-0.0341187					209.6	3.49333		-0.0228272		209.6	-0.024292		209.6	-0.034668					209.6	3.49333		-0.0219116		209.6	-0.0405884		209.6	-0.0264893
211.21	3.52017		-0.0369873		211.21	-0.0563965		211.21	-0.0341187					211.21	3.52017		-0.020752		211.21	-0.0323486		211.21	-0.0264893					211.19	3.51983		-0.00994873		211.19	-0.0609131		211.19	-0.0142212
212.8	3.54667		-0.0184937		212.8	-0.062439		212.8	-0.0240478					212.8	3.54667		0.010376		212.8	-0.0100708		212.8	-0.00408936					212.8	3.54667		-0.0198975		212.8	-0.0690308		212.8	-0.0346069
214.4	3.57333		-0.045227		214.4	-0.0584106		214.4	-0.026062					214.4	3.57333		-0.0228272		214.4	-0.0444946		214.4	-0.0366821					214.4	3.57333		-0.0159302		214.4	-0.0405884		214.4	-0.0305786
216	3.6		-0.0390625		216	-0.0342407		216	-0.0461426					216	3.6		-0.020752		216	-0.0303345		216	-0.0387573					216	3.6		-0.00994873		216	-0.0548096		216	0.0020752
217.6	3.62667		-0.0595703		217.6	-0.0684814		217.6	-0.0441284					217.6	3.62667		-0.0186768		217.6	-0.0404663		217.6	-0.0162964					217.6	3.62667		-0.013916		217.6	-0.0446777		217.6	-0.0223999
219.21	3.6535		-0.0431519		219.21	-0.0443115		219.21	-0.0200806					219.21	3.6535		-0.0186768		219.21	-0.0526123		219.21	-0.0529785					219.19	3.65317		-0.013916		219.19	-0.0344849		219.19	-0.0346069
220.8	3.68		-0.0369873		220.8	-0.062439		220.8	-0.026062					220.8	3.68		-0.0455933		220.8	-0.0181885		220.8	-0.0325928					220.8	3.68		-0.00793457		220.8	-0.0588379		220.8	-0.0447998
222.41	3.70683		-0.0574951		222.41	-0.0543823		222.41	-0.0360718					222.41	3.70683		-0.0186768		222.41	-0.0586548		222.41	-0.0366821					222.41	3.70683		-0.0258789		222.41	-0.0588379		222.41	-0.0366821
224	3.73333		-0.0431519		224	-0.0644531		224	-0.0321045					224	3.73333		-0.020752		224	-0.0343628		224	-0.0285645					224	3.73333		-0.013916		224	-0.0507202		224	-0.0305786
225.6	3.76		-0.0390625		225.6	-0.0523682		225.6	-0.0421143					225.6	3.76		-0.0372925		225.6	-0.0404663		225.6	-0.0325928					225.61	3.76017		-0.0219116		225.61	-0.0487061		225.61	-0.0407715
227.2	3.78667		-0.0574951		227.2	-0.0725098		227.2	-0.0240478					227.2	3.78667		-0.00830078		227.2	-0.0444946		227.2	-0.0387573					227.2	3.78667		-0.0299072		227.2	-0.0426025		227.2	-0.0325928
228.8	3.81333		-0.0472412		228.8	-0.062439		228.8	-0.0321045					228.8	3.81333		-0.0145264		228.8	-0.0181885		228.8	-0.0285645					228.8	3.81333		-0.0299072		228.8	-0.0527954		228.8	-0.0305786
230.41	3.84017		-0.032898		230.41	-0.0644531		230.41	-0.0380859					230.41	3.84017		-0.0269775		230.41	-0.0444946		230.41	-0.0366821					230.41	3.84017		-0.0299072		230.41	-0.0487061		230.41	-0.0325928
232	3.86667		-0.0513306		232	-0.0523682		232	-0.0240478					232	3.86667		-0.0352783		232	-0.0404663		232	-0.0305786					232	3.86667		-0.0159302		232	-0.0487061		232	-0.0346069
233.61	3.8935		-0.032898		233.61	-0.0644531		233.61	-0.0380859					233.61	3.8935		-0.0393677		233.61	-0.0141602		233.61	-0.046875					233.59	3.89317		-0.0159302		233.59	-0.0548096		233.59	-0.0305786
235.2	3.92		-0.0472412		235.2	-0.0725098		235.2	-0.0461426					235.2	3.92		-0.0249023		235.2	-0.0343628		235.2	-0.0407715					235.21	3.92017		-0.0219116		235.21	-0.0446777		235.21	-0.0183105
236.81	3.94683		-0.032898		236.81	-0.0644531		236.81	-0.0341187					236.81	3.94683		-0.0290527		236.81	-0.0363769		236.81	-0.0427856					236.81	3.94683		-0.00396729		236.81	-0.0344849		236.81	-0.0305786
238.4	3.97333		-0.0534058		238.4	-0.0563965		238.4	-0.0561523					238.4	3.97333		-0.0435181		238.4	-0.0546265		238.4	-0.0366821					238.4	3.97333		-0.0198975		238.4	-0.0405884		238.4	-0.0325928
240	4		-0.0636597		240	-0.0463257		240	-0.0360718					240	4		-0.0166016		240	-0.0181885		240	-0.0223999					240	4		-0.00994873		240	-0.0507202		240	-0.0407715
241.6	4.02667		-0.0410767		241.6	-0.0684814		241.6	-0.026062					241.6	4.02667		-0.0372925		241.6	-0.0303345		241.6	-0.0305786					241.6	4.02667		-0.00396729		241.6	-0.0405884		241.6	-0.0183105
243.2	4.05333		-0.0678101		243.2	-0.0543823		243.2	-0.0481567					243.2	4.05333		-0.0124512		243.2	-0.0343628		243.2	-0.0264893					243.2	4.05333		-0.0159302		243.2	-0.0710449		243.2	-0.0407715
244.79	4.07983		-0.0595703		244.79	-0.050354		244.79	-0.0360718					244.81	4.08017		-0.0372925		244.81	-0.0222168		244.81	-0.0427856					244.81	4.08017		-0.00598145		244.81	-0.0405884		244.81	-0.0386963
246.4	4.10667		-0.0574951		246.4	-0.0422974		246.4	-0.0461426					246.4	4.10667		-0.0290527		246.4	-0.0263062		246.4	-0.0387573					246.4	4.10667		-0.0159302		246.4	-0.0466919		246.4	-0.0366821
248.01	4.1335		-0.0431519		248.01	-0.0785523		248.01	-0.0380859					248.01	4.1335		-0.0435181		248.01	-0.0222168		248.01	-0.0427856					248.01	4.1335		-0.00793457		248.01	-0.0771484		248.01	-0.0346069
249.6	4.16		-0.055481		249.6	-0.062439		249.6	-0.0701904					249.6	4.16		-0.00830078		249.6	-0.0343628		249.6	-0.0203857					249.6	4.16		-0.0438232		249.6	-0.0649414		249.6	-0.0305786
251.21	4.18683		-0.045227		251.21	-0.0523682		251.21	-0.0441284					251.21	4.18683		-0.0249023		251.21	-0.0323486		251.21	-0.0325928					251.21	4.18683		-0.0159302		251.21	-0.0466919		251.21	-0.0447998
252.8	4.21333		-0.0164795		252.8	-0.0604248		252.8	-0.052124					252.8	4.21333		-0.0269775		252.8	-0.0323486		252.8	-0.0223999					252.8	4.21333		-0.0318604		252.8	-0.0527954		252.8	-0.0427856
254.4	4.24		-0.0349121		254.4	-0.0725098		254.4	-0.0401001					254.4	4.24		-0.0332031		254.4	-0.0404663		254.4	-0.0285645					254.4	4.24		-0.0318604		254.4	-0.0527954		254.4	-0.0447998
256.01	4.26683		-0.0390625		256.01	-0.0704956		256.01	-0.0421143					256.01	4.26683		-0.0145264		256.01	-0.0283203		256.01	-0.0325928					255.99	4.2665		-0.0119629		255.99	-0.0548096		255.99	-0.0325928
257.6	4.29333		-0.0390625		257.6	-0.088623		257.6	-0.0481567					257.6	4.29333		-0.0269775		257.6	-0.0505371		257.6	-0.0305786					257.6	4.29333		-0.0219116		257.6	-0.0426025		257.6	-0.0183105
259.21	4.32017		-0.0472412		259.21	-0.0443115		259.21	-0.0160523					259.21	4.32017		-0.0228272		259.21	-0.0363769		259.21	-0.0448608					259.21	4.32017		-0.00598145		259.21	-0.0466919		259.21	-0.0407715
260.8	4.34667		-0.0410767		260.8	-0.0563965		260.8	-0.0360718					260.8	4.34667		-0.0393677		260.8	-0.0303345		260.8	-0.0509644					260.8	4.34667		-0.00793457		260.8	-0.0507202		260.8	-0.0244141
262.4	4.37333		-0.0410767		262.4	-0.0584106		262.4	-0.0501099					262.4	4.37333		-0.0249023		262.4	-0.048523		262.4	-0.0305786					262.41	4.3735		-0.0239258		262.41	-0.0670166		262.41	-0.0346069
264	4.4		-0.0574951		264	-0.0402832		264	-0.0300903					264	4.4		-0.0186768		264	-0.0384521		264	-0.0325928					264	4.4		-0.0239258		264	-0.0670166		264	-0.0244141
265.6	4.42667		-0.0410767		265.6	-0.0664673		265.6	-0.052124					265.6	4.42667		-0.0393677		265.6	-0.0263062		265.6	-0.0366821					265.6	4.42667		-0.00994873		265.6	-0.0629273		265.6	-0.0407715
267.19	4.45317		-0.0616455		267.19	-0.0584106		267.19	-0.0501099					267.2	4.45333		-0.020752		267.2	-0.0444946		267.2	-0.0305786					267.2	4.45333		-0.0239258		267.2	-0.0811768		267.2	-0.046875
268.8	4.48		-0.045227		268.8	-0.0725098		268.8	-0.052124					268.8	4.48		-0.0249023		268.8	-0.0323486		268.8	-0.0244751					268.8	4.48		0.00201416		268.8	-0.0527954		268.8	-0.059082
270.41	4.50683		-0.0534058		270.41	-0.0664673		270.41	-0.0280762					270.41	4.50683		-0.0249023		270.41	-0.048523		270.41	-0.0285645					270.41	4.50683		-0.0258789		270.41	-0.0872803		270.41	-0.0142212
272	4.53333		-0.0698242		272	-0.062439		272	-0.0280762					272	4.53333		-0.00622559		272	-0.0323486		272	-0.046875					272	4.53333		-0.0119629		272	-0.0730591		272	-0.0427856
273.61	4.56017		-0.0390625		273.61	-0.0523682		273.61	-0.0501099					273.61	4.56017		-0.0269775		273.61	-0.0404663		273.61	-0.046875					273.61	4.56017		-0.0258789		273.61	-0.0568237		273.61	-0.0244141
275.2	4.58667		-0.0431519		275.2	-0.0563965		275.2	-0.0401001					275.2	4.58667		-0.0269775		275.2	-0.0323486		275.2	-0.0550537					275.2	4.58667		-0.013916		275.2	-0.0751343		275.2	-0.0346069
276.8	4.61333		-0.0390625		276.8	-0.0745239		276.8	-0.0461426					276.8	4.61333		-0.0186768		276.8	-0.0343628		276.8	-0.0244751					276.8	4.61333		-0.0119629		276.8	-0.0629273		276.8	-0.0264893
278.39	4.63983		-0.0493164		278.39	-0.0604248		278.39	-0.052124					278.39	4.63983		-0.0393677		278.39	-0.0505371		278.39	-0.0244751					278.4	4.64		-0.0159302		278.4	-0.0405884		278.4	-0.046875
280	4.66667		-0.0595703		280	-0.0684814		280	-0.0501099					280	4.66667		-0.0269775		280	-0.0283203		280	-0.0264893					280	4.66667		-0.00994873		280	-0.0649414		280	-0.0325928
281.61	4.6935		-0.0636597		281.61	-0.0725098		281.61	-0.0441284					281.61	4.6935		-0.020752		281.61	-0.0404663		281.61	-0.0448608					281.61	4.6935		-0.00994873		281.61	-0.0588379		281.61	-0.0386963
283.2	4.72		-0.0616455		283.2	-0.0523682		283.2	-0.0360718					283.2	4.72		-0.0332031		283.2	-0.0505371		283.2	-0.0407715					283.2	4.72		-0.0418701		283.2	-0.0609131		283.2	-0.0509644
284.81	4.74683		-0.0493164		284.81	-0.0866089		284.81	-0.052124					284.81	4.74683		-0.0290527		284.81	-0.0161743		284.81	-0.0244751					284.81	4.74683		-0.0338745		284.81	-0.0629273		284.81	-0.0346069
286.4	4.77333		-0.0513306		286.4	-0.0684814		286.4	-0.0601807					286.4	4.77333		-0.0124512		286.4	-0.0626831		286.4	-0.0162964					286.4	4.77333		-0.0239258		286.4	-0.0771484		286.4	-0.0549927
288.01	4.80017		-0.0534058		288.01	-0.0765381		288.01	-0.0360718					288.01	4.80017		-0.0311279		288.01	-0.00402832		288.01	-0.0305786					288.01	4.80017		-0.00994873		288.01	-0.0446777		288.01	-0.0447998
289.6	4.82667		-0.0595703		289.6	-0.088623		289.6	-0.052124					289.6	4.82667		-0.0372925		289.6	-0.0384521		289.6	-0.0285645					289.6	4.82667		-0.00793457		289.6	-0.0710449		289.6	-0.0488892
291.2	4.85333		-0.0472412		291.2	-0.0523682		291.2	-0.0321045					291.2	4.85333		-0.020752		291.2	-0.0323486		291.2	-0.0305786					291.2	4.85333		-0.0159302		291.2	-0.0771484		291.2	-0.0325928
292.81	4.88017		-0.0472412		292.81	-0.0825806		292.81	-0.0360718					292.79	4.87983		-0.020752		292.79	-0.0202026		292.79	-0.012207					292.79	4.87983		-0.00994873		292.79	-0.0527954		292.79	-0.0366821
294.4	4.90667		-0.0616455		294.4	-0.0725098		294.4	-0.0461426					294.4	4.90667		-0.0311279		294.4	-0.0606689		294.4	-0.0244751					294.4	4.90667		-0.0219116		294.4	-0.0771484		294.4	-0.0162964
296.01	4.9335		-0.0493164		296.01	-0.0644531		296.01	-0.0180664					296.01	4.9335		-0.0372925		296.01	-0.0363769		296.01	-0.0244751					296.01	4.9335		-0.0358887		296.01	-0.0609131		296.01	-0.0427856
297.6	4.96		-0.0493164		297.6	-0.0765381		297.6	-0.0341187					297.6	4.96		-0.0290527		297.6	-0.0222168		297.6	-0.0509644					297.6	4.96		-0.039856		297.6	-0.0385742		297.6	-0.046875
299.2	4.98667		-0.0595703		299.2	-0.062439		299.2	-0.0360718					299.21	4.98683		-0.0020752		299.21	-0.0546265		299.21	-0.0264893					299.21	4.98683		-0.0159302		299.21	-0.0730591		299.21	-0.059082
300.8	5.01333		-0.0595703		300.8	-0.062439		300.8	-0.0360718					300.81	5.0135		-0.0020752		300.81	-0.0546265		300.81	-0.0264893					300.81	5.0135		-0.0159302		300.81	-0.0730591		300.81	-0.059082
302.41	5.04017		0.13147		302.41	0.128967		302.41	0.112427					302.41	5.04017		0.192932		302.41	0.0992432		302.41	0.15509					302.41	5.04017		0.175598		302.41	0.146423		302.41	0.13269
304	5.06667		0.320557		304	0.318481		304	0.303162					304	5.06667		0.363159		304	0.315918		304	0.338806					304	5.06667		0.345215		304	0.304993		304	0.308228
305.61	5.0935		0.51593		305.61	0.459656		305.61	0.4599					305.61	5.0935		0.545898		305.61	0.473999		305.61	0.502197					305.61	5.0935		0.544922		305.61	0.488098		305.61	0.487915
307.2	5.12		0.653809		307.2	0.639282		307.2	0.664917					307.2	5.12		0.741211		307.2	0.63623		307.2	0.667725					307.22	5.12033		0.688782		307.22	0.677368		307.22	0.66571
308.81	5.14683		0.841187		308.81	0.788696		308.81	0.819763					308.81	5.14683		0.903381		308.81	0.804565		308.81	0.841492					308.81	5.14683		0.856689		308.81	0.84845		308.81	0.814941
310.41	5.1735		0.979126		310.41	0.956299		310.41	0.932434					310.42	5.17367		1.05109		310.42	0.932434		310.42	0.955994					310.42	5.17367		0.972656		310.42	0.980835		310.42	0.966309
312.01	5.20017		1.14398		312.01	1.12811		312.01	1.0874					312.01	5.20017		1.19464		312.01	1.08881		312.01	1.09308					312.01	5.20017		1.12671		312.01	1.12354		312.01	1.10138
313.61	5.22683		1.28625		313.61	1.22717		313.61	1.23242					313.61	5.22683		1.30499		313.61	1.21063		313.61	1.21796					313.61	5.22683		1.27277		313.61	1.2785		313.61	1.23236
315.2	5.25333		1.4079		315.2	1.34448		315.2	1.3432					315.2	5.25333		1.46326		315.2	1.34479		315.2	1.35107					315.2	5.25333		1.36688		315.2	1.3703		315.2	1.33887
316.81	5.28017		1.49658		316.81	1.47797		316.81	1.448					316.81	5.28017		1.57159		316.81	1.42401		316.81	1.44116					316.81	5.28017		1.51508		316.81	1.51111		316.81	1.47614
318.4	5.30667		1.62659		318.4	1.58929		318.4	1.58911					318.4	5.30667		1.71124		318.4	1.56842		318.4	1.54974					318.4	5.30667		1.62531		318.4	1.62134		318.4	1.59906
320.01	5.3335		1.72363		320.01	1.6723		320.01	1.6496					320.01	5.3335		1.81757		320.01	1.66602		320.01	1.66864					320.01	5.3335		1.70142		320.01	1.69482		320.01	1.68518
321.61	5.36017		1.83514		321.61	1.78162		321.61	1.76056					321.6	5.36		1.92188		321.6	1.76984		321.6	1.77936					321.6	5.36		1.80566		321.6	1.80511		321.6	1.78564
323.21	5.38683		1.9198		323.21	1.84039		323.21	1.83118					323.21	5.38683		2.00116		323.21	1.87158		323.21	1.8573					323.21	5.38683		1.86987		323.21	1.87048		323.21	1.85541
324.81	5.4135		2.01483		324.81	1.9295		324.81	1.88562					324.81	5.4135		2.07416		324.81	1.93268		324.81	1.94141					324.81	5.4135		1.97614		324.81	1.97473		324.81	1.95386
326.4	5.44		2.08307		326.4	2.00043		326.4	1.96436					326.4	5.44		2.17438		326.4	1.99579		326.4	2.01117					326.41	5.44017		2.04236		326.41	2.02991		326.41	2.02161
328.01	5.46683		2.1554		328.01	2.0592		328.01	2.05719					328.01	5.46683		2.2641		328.01	2.11389		328.01	2.10358					328.01	5.46683		2.11658		328.01	2.12396		328.01	2.07703
329.6	5.49333		2.24634		329.6	2.12817		329.6	2.12183					329.6	5.49333		2.29755		329.6	2.14447		329.6	2.15076					329.6	5.49333		2.18481		329.6	2.19757		329.6	2.15912
331.21	5.52017		2.30841		331.21	2.19708		331.21	2.22284					331.21	5.52017		2.38733		331.21	2.22595		331.21	2.20624					331.21	5.52017		2.22498		331.21	2.24866		331.21	2.20837
332.82	5.547		2.36011		332.82	2.23767		332.82	2.21674					332.8	5.54667		2.44165		332.8	2.28302		332.8	2.29449					332.82	5.547		2.27716		332.82	2.2937		332.82	2.30084
334.41	5.5735		2.41803		334.41	2.31268		334.41	2.28748					334.41	5.5735		2.50854		334.41	2.32581		334.41	2.33972					334.41	5.5735		2.33337		334.41	2.35095		334.41	2.33368
336.01	5.60017		2.45526		336.01	2.34717		336.01	2.37842					336.02	5.60033		2.55243		336.02	2.37476		336.02	2.37671					336	5.6		2.39166		336	2.40009		336	2.38092
337.6	5.62667		2.50079		337.6	2.39178		337.6	2.36627					337.61	5.62683		2.61926		337.61	2.44611		337.61	2.44452					337.61	5.62683		2.46393		337.61	2.43896		337.61	2.41998
339.21	5.6535		2.5401		339.21	2.44861		339.21	2.46735					339.21	5.6535		2.659		339.21	2.47058		339.21	2.48767					339.21	5.6535		2.48804		339.21	2.49829		339.21	2.47131
340.8	5.68		2.62085		340.8	2.47906		340.8	2.49567					340.8	5.68		2.70502		340.8	2.5481		340.8	2.51642					340.8	5.68		2.53424		340.8	2.54132		340.8	2.51245
342.41	5.70683		2.64362		342.41	2.50751		342.41	2.5199					342.41	5.70683		2.76355		342.41	2.55219		342.41	2.55341					342.41	5.70683		2.52826		342.41	2.56586		342.41	2.54327
344	5.73333		2.69122		344	2.53998		344	2.54419					344	5.73333		2.80121		344	2.58075		344	2.59662					344.02	5.73367		2.60663		344.02	2.6048		344.02	2.60699
345.61	5.76017		2.72638		345.61	2.59479		345.61	2.61493					345.61	5.76017		2.83466		345.61	2.63171		345.61	2.64386					345.61	5.76017		2.62671		345.61	2.64368		345.61	2.61932
347.21	5.78683		2.7533		347.21	2.62115		347.21	2.63922					347.2	5.78667		2.88275		347.2	2.67865		347.2	2.65619					347.22	5.787		2.65887		347.22	2.67236		347.22	2.64404
348.81	5.8135		2.77612		348.81	2.65973		348.81	2.64734					348.81	5.8135		2.88068		348.81	2.7052		348.81	2.70966					348.81	5.8135		2.71716		348.81	2.70306		348.81	2.66455
350.41	5.84017		2.80719		350.41	2.66785		350.41	2.6817					350.41	5.84017		2.93927		350.41	2.74603		350.41	2.73438					350.41	5.84017		2.72925		350.41	2.70923		350.41	2.70984
352.02	5.867		2.84857		352.02	2.72272		352.02	2.71405					352.01	5.86683		2.98529		352.01	2.74603		352.01	2.75287					352.01	5.86683		2.73926		352.01	2.76453		352.01	2.72833
353.6	5.89333		2.8548		353.6	2.72473		353.6	2.69586					353.61	5.8935		2.98322		353.61	2.80518		353.61	2.79816					353.61	5.8935		2.77344		353.61	2.78296		353.61	2.77771
355.2	5.92		2.90662		355.2	2.73688		355.2	2.77679					355.2	5.92		3.03345		355.2	2.82562		355.2	2.81458					355.22	5.92033		2.79956		355.22	2.80548		355.22	2.80029
356.81	5.94683		2.91284		356.81	2.77954		356.81	2.74847					356.81	5.94683		3.04181		356.81	2.83173		356.81	2.84338					356.81	5.94683		2.84381		356.81	2.8219		356.81	2.82086
358.4	5.97333		2.92731		358.4	2.78564		358.4	2.82739					358.42	5.97367		3.08154		358.42	2.8501		358.42	2.8537					358.4	5.97333		2.82977		358.4	2.85876		358.4	2.83325
360.01	6.00017		2.9729		360.01	2.8161		360.01	2.80511					360.01	6.00017		3.08575		360.01	2.88483		360.01	2.88867					360.01	6.00017		2.86395		360.01	2.88129		360.01	2.86206
361.61	6.02683		3.00397		361.61	2.83643		361.61	2.81927					361.61	6.02683		3.11713		361.61	2.87256		361.61	2.90308					361.61	6.02683		2.87604		361.61	2.89771		361.61	2.87646
363.2	6.05333		3.01434		363.2	2.84253		363.2	2.89618					363.2	6.05333		3.14648		363.2	2.92365		363.2	2.92365					363.21	6.0535		2.90216		363.21	2.92023		363.21	2.9032
364.8	6.08		3.0351		364.8	2.88928		364.8	2.88202					364.81	6.08017		3.159		364.81	2.96649		364.81	2.95038					364.8	6.08		2.9223		364.8	2.93048		364.8	2.92377
366.4	6.10667		3.05164		366.4	2.89941		366.4	2.88403					366.4	6.10667		3.19043		366.4	2.96649		366.4	2.97919					366.4	6.10667		2.9444		366.4	2.95715		366.4	2.94226
368.01	6.1335		3.05786		368.01	2.92584		368.01	2.91443					368.01	6.1335		3.19879		368.01	2.97675		368.01	2.9895					368.01	6.1335		2.9826		368.01	2.9715		368.01	2.95667
369.6	6.16		3.091		369.6	2.94208		369.6	2.91034					369.6	6.16		3.21973		369.6	2.99304		369.6	3.01007					369.6	6.16		2.96857		369.6	2.97351		369.6	2.9649
371.21	6.18683		3.10138		371.21	2.92993		371.21	2.97308					371.21	6.18683		3.23438		371.21	2.97675		371.21	3.03479					371.21	6.18683		3.00275		371.21	3.0166		371.21	2.96906
372.81	6.2135		3.13251		372.81	2.9563		372.81	2.97717					372.82	6.21367		3.2616		372.82	3.01758		372.82	3.04095					372.82	6.21367		3.00073		372.82	3.01453		372.82	2.98755
374.4	6.24		3.13458		374.4	2.96851		374.4	2.98322					374.41	6.24017		3.27838		374.41	3.04822		374.41	3.06976					374.41	6.24017		3.04095		374.41	3.02887		374.41	3.02051
376.01	6.26683		3.1449		376.01	3.01935		376.01	3.01764					376.01	6.26683		3.28259		376.01	3.03595		376.01	3.0636					376.01	6.26683		3.05304		376.01	3.05347		376.01	3.04724
377.6	6.29333		3.18433		377.6	3.02545		377.6	3.02576					377.6	6.29333		3.28888		377.6	3.07477		377.6	3.09863					377.62	6.29367		3.047		377.62	3.04529		377.62	3.04724
379.21	6.32017		3.16357		379.21	3.00305		379.21	3.00958					379.21	6.32017		3.33496		379.21	3.09521		379.21	3.10272					379.21	6.32017		3.05908		379.21	3.07397		379.21	3.07404
380.8	6.34667		3.1947		380.8	3.02545		380.8	3.04401					380.8	6.34667		3.32239		380.8	3.07275		380.8	3.10687					380.8	6.34667		3.09332		380.8	3.10065		380.8	3.06787
382.41	6.3735		3.21332		382.41	3.04169		382.41	3.0683					382.41	6.3735		3.36005		382.41	3.11768		382.41	3.13776					382.41	6.3735		3.0752		382.41	3.10272		382.41	3.06989
384	6.4		3.22369		384	3.06		384	3.08649					384	6.4		3.36005		384	3.10748		384	3.13568					384	6.4		3.10132		384	3.10272		384	3.09875
385.61	6.42683		3.23407		385.61	3.07013		385.61	3.07635					385.61	6.42683		3.38104		385.61	3.12787		385.61	3.13977					385.61	6.42683		3.11139		385.61	3.13348		385.61	3.12756
387.21	6.4535		3.24445		387.21	3.08441		387.21	3.13513					387.21	6.4535		3.39148		387.21	3.17493		387.21	3.1748					387.21	6.4535		3.13354		387.21	3.14374		387.21	3.12756
388.8	6.48		3.2735		388.8	3.11487		388.8	3.09863					388.8	6.48		3.3999		388.8	3.17902		388.8	3.17688					388.8	6.48		3.13959		388.8	3.15399		388.8	3.12756
390.41	6.50683		3.28387		390.41	3.09454		390.41	3.13104					390.41	6.50683		3.42084		390.41	3.16266		390.41	3.1748					390.41	6.50683		3.16376		390.41	3.17242		390.41	3.15637
392	6.53333		3.27972		392	3.09052		392	3.11487					392	6.53333		3.42505		392	3.20966		392	3.2016					392	6.53333		3.19598		392	3.17242		392	3.15637
393.61	6.56017		3.28802		393.61	3.12097		393.61	3.16345					393.61	6.56017		3.43134		393.61	3.17694		393.61	3.2016					393.61	6.56017		3.16376		393.61	3.19702		393.61	3.17285
395.2	6.58667		3.31079		395.2	3.12506		395.2	3.15942					395.22	6.587		3.42712		395.22	3.21783		395.22	3.23456					395.2	6.58667		3.16779		395.2	3.19702		395.2	3.18524
396.81	6.6135		3.31079		396.81	3.1413		396.81	3.16345					396.81	6.6135		3.46271		396.81	3.21576		396.81	3.22217					396.81	6.6135		3.20801		396.81	3.19702		396.81	3.1955
398.41	6.64017		3.33777		398.41	3.1413		398.41	3.16754					398.4	6.64		3.46692		398.4	3.2403		398.4	3.26129					398.42	6.64033		3.198		398.42	3.22168		398.42	3.18726
400	6.66667		3.34192		400	3.16571		400	3.18579					400.01	6.66683		3.48163		400.01	3.25055		400.01	3.25928					400.01	6.66683		3.23621		400.01	3.21344		400.01	3.1955
401.61	6.6935		3.33362		401.61	3.16779		401.61	3.16956					401.61	6.6935		3.49628		401.61	3.23621		401.61	3.2572					401.61	6.6935		3.198		401.61	3.21753		401.61	3.20789
403.2	6.72		3.34607		403.2	3.16779		403.2	3.17566					403.2	6.72		3.50464		403.2	3.25665		403.2	3.29425					403.2	6.72		3.22614		403.2	3.23804		403.2	3.20996
404.81	6.74683		3.38965		404.81	3.17993		404.81	3.21411					404.81	6.74683		3.52142		404.81	3.27094		404.81	3.28601					404.81	6.74683		3.23016		404.81	3.23804		404.81	3.22437
406.42	6.77367		3.38135		406.42	3.19214		406.42	3.19183					406.4	6.77333		3.50885		406.4	3.26892		406.4	3.28809					406.4	6.77333		3.23419		406.4	3.2627		406.4	3.23877
408.01	6.80017		3.37305		408.01	3.22064		408.01	3.22833					408.01	6.80017		3.50885		408.01	3.26074		408.01	3.29224					408.01	6.80017		3.26038		408.01	3.26886		408.01	3.26349
409.61	6.82683		3.39172		409.61	3.20032		409.61	3.23846					409.61	6.82683		3.52142		409.61	3.30365		409.61	3.31488					409.6	6.82667		3.24628		409.6	3.27295		409.6	3.26141
411.2	6.85333		3.37512		411.2	3.21863		411.2	3.21613					411.21	6.8535		3.55493		411.21	3.29755		411.21	3.33752					411.21	6.8535		3.2644		411.21	3.27295		411.21	3.26758
412.81	6.88017		3.41663		412.81	3.24298		412.81	3.25262					412.81	6.88017		3.54865		412.81	3.32001		412.81	3.30457					412.81	6.88017		3.27045		412.81	3.29755		412.81	3.27789
414.4	6.90667		3.42908		414.4	3.25317		414.4	3.26678					414.4	6.90667		3.57385		414.4	3.32208		414.4	3.33344					414.4	6.90667		3.28253		414.4	3.29346		414.4	3.30469
416.01	6.9335		3.4021		416.01	3.24707		416.01	3.25665					416.01	6.9335		3.57593		416.01	3.29956		416.01	3.32727					416.01	6.9335		3.29663		416.01	3.30371		416.01	3.28613
417.6	6.96		3.42493		417.6	3.24506		417.6	3.26678					417.6	6.96		3.57385		417.6	3.32819		417.6	3.36023					417.6	6.96		3.28857		417.6	3.3078		417.6	3.31293
419.21	6.98683		3.43945		419.21	3.23285		419.21	3.30939					419.21	6.98683		3.61572		419.21	3.33844		419.21	3.36023					419.19	6.9865		3.29462		419.19	3.30579		419.19	3.29852
420.82	7.01367		3.45605		420.82	3.26129		420.82	3.32153					420.82	7.01367		3.58221		420.82	3.32617		420.82	3.354					420.8	7.01333		3.31879		420.8	3.32422		420.8	3.32733
422.41	7.04017		3.44775		422.41	3.26129		422.41	3.31952					422.41	7.04017		3.60736		422.41	3.35272		422.41	3.36639					422.41	7.04017		3.31677		422.41	3.33655		422.41	3.32733
424	7.06667		3.4519		424	3.2735		424	3.32355					424.01	7.06683		3.60736		424.01	3.35889		424.01	3.37256					424.01	7.06683		3.33087		424.01	3.33447		424.01	3.32941
425.6	7.09333		3.48096		425.6	3.29388		425.6	3.33777					425.61	7.0935		3.62622		425.61	3.35681		425.61	3.38287					425.61	7.0935		3.31476		425.61	3.33862		425.61	3.33557
427.21	7.12017		3.48096		427.21	3.2735		427.21	3.32355					427.21	7.12017		3.62207		427.21	3.37933		427.21	3.3808					427.21	7.12017		3.36511		427.21	3.34479		427.21	3.32733
428.8	7.14667		3.48303		428.8	3.30402		428.8	3.29114					428.8	7.14667		3.63251		428.8	3.36707		428.8	3.39319					428.8	7.14667		3.37115		428.8	3.35504		428.8	3.35004
430.41	7.1735		3.48096		430.41	3.29999		430.41	3.33777					430.41	7.1735		3.63672		430.41	3.37933		430.41	3.4035					430.41	7.1735		3.35907		430.41	3.37146		430.41	3.36444
432	7.2		3.50793		432	3.29999		432	3.33167					432	7.2		3.63464		432	3.39771		432	3.41998					432.02	7.20033		3.35504		432.02	3.37756		432.02	3.36853
433.61	7.22683		3.49133		433.61	3.31219		433.61	3.31543					433.61	7.22683		3.66187		433.61	3.39771		433.61	3.42407					433.61	7.22683		3.36713		433.61	3.37146		433.61	3.40155
435.2	7.25333		3.51208		435.2	3.32642		435.2	3.36005					435.21	7.2535		3.664		435.21	3.40997		435.21	3.41583					435.2	7.25333		3.36511		435.2	3.37964		435.2	3.36237
436.8	7.28		3.52661		436.8	3.32233		436.8	3.33569					436.81	7.28017		3.67444		436.81	3.41406		436.81	3.42615					436.81	7.28017		3.38123		436.81	3.38171		436.81	3.38092
438.4	7.30667		3.53076		438.4	3.32642		438.4	3.35803					438.41	7.30683		3.66815		438.41	3.43457		438.41	3.4447					438.41	7.30683		3.39734		438.41	3.38788		438.41	3.36652
440	7.33333		3.54529		440	3.35083		440	3.37018					440	7.33333		3.66815		440	3.41205		440	3.44678					440	7.33333		3.40338		440	3.40222		440	3.39331
441.61	7.36017		3.53076		441.61	3.35895		441.61	3.37219					441.61	7.36017		3.69965		441.61	3.41406		441.61	3.4715					441.6	7.36		3.40942		441.6	3.40222		441.6	3.39331
443.2	7.38667		3.53699		443.2	3.33661		443.2	3.35394					443.22	7.387		3.68286		443.22	3.41406		443.22	3.46326					443.2	7.38667		3.39935		443.2	3.41656		443.2	3.38708
444.81	7.4135		3.55151		444.81	3.35693		444.81	3.36816					444.81	7.4135		3.68915		444.81	3.42432		444.81	3.4303					444.81	7.4135		3.4054		444.81	3.40631		444.81	3.40771
446.4	7.44		3.54321		446.4	3.36304		446.4	3.39447					446.41	7.44017		3.70801		446.41	3.45703		446.41	3.45502					446.41	7.44017		3.41144		446.41	3.42072		446.41	3.3974
448.01	7.46683		3.54944		448.01	3.37524		448.01	3.36206					448.01	7.46683		3.68073		448.01	3.4223		448.01	3.46326					448.01	7.46683		3.42957		448.01	3.43713		448.01	3.4201
449.61	7.4935		3.57019		449.61	3.34882		449.61	3.41681					449.61	7.4935		3.71222		449.61	3.45911		449.61	3.4715					449.6	7.49333		3.42554		449.6	3.44739		449.6	3.44482
451.2	7.52		3.56396		451.2	3.37323		451.2	3.41479					451.2	7.52		3.70593		451.2	3.49384		451.2	3.48798					451.21	7.52017		3.44165		451.21	3.43713		451.21	3.44275
452.81	7.54683		3.56604		452.81	3.39557		452.81	3.41882					452.81	7.54683		3.71643		452.81	3.47339		452.81	3.49829					452.81	7.54683		3.41949		452.81	3.4433		452.81	3.43036
454.4	7.57333		3.58472		454.4	3.39154		454.4	3.42694					454.4	7.57333		3.74158		454.4	3.47137		454.4	3.49005					454.4	7.57333		3.43158		454.4	3.44739		454.4	3.43451
456.01	7.60017		3.57434		456.01	3.40375		456.01	3.37421					456.01	7.60017		3.73108		456.01	3.50201		456.01	3.50244					456.01	7.60017		3.46179		456.01	3.45355		456.01	3.46338
457.6	7.62667		3.59302		457.6	3.39764		457.6	3.38232					457.62	7.627		3.73737		457.62	3.48364		457.62	3.49829					457.6	7.62667		3.42755		457.6	3.45148		457.6	3.45923
459.21	7.6535		3.59717		459.21	3.41187		459.21	3.45734					459.21	7.6535		3.75623		459.21	3.49384		459.21	3.52716					459.21	7.6535		3.46179		459.21	3.48022		459.21	3.4469
460.81	7.68017		3.60547		460.81	3.41595		460.81	3.40259					460.82	7.68033		3.74365		460.82	3.48975		460.82	3.51477					460.81	7.68017		3.43359		460.81	3.4679		460.81	3.4613
462.4	7.70667		3.60754		462.4	3.42206		462.4	3.46545					462.4	7.70667		3.75415		462.4	3.49384		462.4	3.53131					462.4	7.70667		3.45374		462.4	3.47614		462.4	3.46747
464.01	7.7335		3.62		464.01	3.42206		464.01	3.44922					464.01	7.7335		3.75836		464.01	3.51227		464.01	3.53131					464.01	7.7335		3.47388		464.01	3.46173		464.01	3.47369
465.6	7.76		3.60754		465.6	3.43225		465.6	3.44922					465.6	7.76		3.76251		465.6	3.5061		465.6	3.53955					465.6	7.76		3.45374		465.6	3.4823		465.6	3.45514
467.19	7.7865		3.61169		467.19	3.45056		467.19	3.47156					467.21	7.78683		3.77515		467.21	3.51227		467.21	3.55188					467.21	7.78683		3.49805		467.21	3.5213		467.21	3.47778
468.8	7.81333		3.64697		468.8	3.42206		468.8	3.45331					468.82	7.81367		3.78772		468.82	3.51434		468.82	3.54364					468.82	7.81367		3.46582		468.82	3.4823		468.82	3.46539
470.41	7.84017		3.6283		470.41	3.42615		470.41	3.45331					470.41	7.84017		3.79401		470.41	3.52661		470.41	3.55811					470.41	7.84017		3.50006		470.41	3.49255		470.41	3.49017
472.01	7.86683		3.64697		472.01	3.46478		472.01	3.4472					472.02	7.867		3.77722		472.02	3.52045		472.02	3.54779					472.02	7.867		3.47589		472.02	3.48431		472.02	3.48602
473.6	7.89333		3.64697		473.6	3.45056		473.6	3.47156					473.61	7.8935		3.8255		473.61	3.55524		473.61	3.56219					473.61	7.8935		3.46582		473.61	3.49255		473.61	3.47778
475.21	7.92017		3.6449		475.21	3.45258		475.21	3.46948					475.21	7.92017		3.79608		475.21	3.52252		475.21	3.56427					475.21	7.92017		3.50409		475.21	3.50897		475.21	3.49426
476.8	7.94667		3.63037		476.8	3.46478		476.8	3.47968					476.8	7.94667		3.77722		476.8	3.53271		476.8	3.53955					476.8	7.94667		3.48395		476.8	3.49664		476.8	3.51489
478.41	7.9735		3.6532		478.41	3.45667		478.41	3.49384					478.41	7.9735		3.81708		478.41	3.55316		478.41	3.57251					478.41	7.9735		3.51617		478.41	3.51099		478.41	3.50665
480	8		3.65112		480	3.48517		480	3.48773					480	8		3.78979		480	3.53888		480	3.56018					480	8		3.51013		480	3.52539		480	3.51282
481.61	8.02683		3.65741		481.61	3.45868		481.61	3.54248					481.61	8.02683		3.82758		481.61	3.55524		481.61	3.57458					481.61	8.02683		3.5202		481.61	3.53772		481.61	3.52106
483.21	8.0535		3.67194		483.21	3.46478		483.21	3.48773					483.21	8.0535		3.82129		483.21	3.55933		483.21	3.59106					483.22	8.05367		3.52423		483.22	3.5603		483.22	3.51904
484.8	8.08		3.69684		484.8	3.49738		484.8	3.51819					484.81	8.08017		3.82965		484.81	3.55725		484.81	3.57458					484.81	8.08017		3.51215		484.81	3.51514		484.81	3.52313
486.41	8.10683		3.67401		486.41	3.47498		486.41	3.47968					486.41	8.10683		3.82336		486.41	3.59204		486.41	3.59106					486.41	8.10683		3.54443		486.41	3.53564		486.41	3.53961
488	8.13333		3.67609		488	3.48517		488	3.47968					488	8.13333		3.80029		488	3.5675		488	3.5849					488.01	8.1335		3.53436		488.01	3.52539		488.01	3.53552
489.61	8.16017		3.69684		489.61	3.48309		489.61	3.54657					489.61	8.16017		3.83179		489.61	3.57568		489.61	3.58282					489.61	8.16017		3.5202		489.61	3.55823		489.61	3.5293
491.2	8.18667		3.66986		491.2	3.49738		491.2	3.49994					491.2	8.18667		3.83594		491.2	3.58386		491.2	3.61377					491.2	8.18667		3.54645		491.2	3.57465		491.2	3.552
492.81	8.2135		3.69061		492.81	3.50751		492.81	3.48981					492.81	8.2135		3.85486		492.81	3.57776		492.81	3.5993					492.81	8.2135		3.53436		492.81	3.53772		492.81	3.55615
494.41	8.24017		3.68024		494.41	3.49738		494.41	3.55267					494.42	8.24033		3.83807		494.42	3.58795		494.42	3.6076					494.42	8.24033		3.54846		494.42	3.56439		494.42	3.55615
496.01	8.26683		3.70929		496.01	3.51367		496.01	3.51617					496.01	8.26683		3.84229		496.01	3.59412		496.01	3.62408					496.01	8.26683		3.53436		496.01	3.57056		496.01	3.55817
497.61	8.2935		3.70721		497.61	3.48718		497.61	3.56281					497.61	8.2935		3.86536		497.61	3.60846		497.61	3.61993					497.61	8.2935		3.53839		497.61	3.58289		497.61	3.54993
499.2	8.32		3.71759		499.2	3.5116		499.2	3.55267					499.21	8.32017		3.84644		499.21	3.59412		499.21	3.61377					499.21	8.32017		3.56659		499.21	3.56439		499.21	3.57056
500.81	8.34683		3.70721		500.81	3.5177		500.81	3.55469					500.81	8.34683		3.86115		500.81	3.60846		500.81	3.61377					500.81	8.34683		3.53839		500.81	3.58496		500.81	3.56439
502.4	8.37333		3.70306		502.4	3.50751		502.4	3.56482					502.4	8.37333		3.88		502.4	3.60229		502.4	3.61377					502.4	8.37333		3.57062		502.4	3.58289		502.4	3.57263
504.01	8.40017		3.73627		504.01	3.55029		504.01	3.5506					504.01	8.40017		3.87372		504.01	3.62683		504.01	3.64056					504.01	8.40017		3.5545		504.01	3.57672		504.01	3.56024
505.6	8.42667		3.73212		505.6	3.5177		505.6	3.53442					505.6	8.42667		3.89264		505.6	3.62683		505.6	3.6571					505.6	8.42667		3.56458		505.6	3.58698		505.6	3.57056
507.21	8.4535		3.71136		507.21	3.54828		507.21	3.56281					507.21	8.4535		3.88629		507.21	3.60846		507.21	3.63232					507.21	8.4535		3.57465		507.21	3.57465		507.21	3.57672
508.81	8.48017		3.73212		508.81	3.52991		508.81	3.5506					508.82	8.48033		3.89893		508.82	3.61865		508.82	3.6488					508.82	8.48033		3.56055		508.82	3.58289		508.82	3.56232
510.4	8.50667		3.72797		510.4	3.54218		510.4	3.54047					510.41	8.50683		3.89893		510.41	3.64117		510.41	3.64056					510.41	8.50683		3.58875		510.41	3.59113		510.41	3.6015
512	8.53333		3.73834		512	3.54218		512	3.56482					512.01	8.5335		3.88214		512.01	3.64935		512.01	3.64264					512.01	8.5335		3.57666		512.01	3.5788		512.01	3.58502
513.6	8.56		3.73419		513.6	3.52991		513.6	3.57697					513.6	8.56		3.91571		513.6	3.64325		513.6	3.65088					513.6	8.56		3.59076		513.6	3.5993		513.6	3.60767
515.21	8.58683		3.74249		515.21	3.55029		515.21	3.55267					515.21	8.58683		3.88		515.21	3.63916		515.21	3.66119					515.21	8.58683		3.60284		515.21	3.60547		515.21	3.58502
516.8	8.61333		3.755		516.8	3.5625		516.8	3.5993					516.8	8.61333		3.88843		516.8	3.62891		516.8	3.67151					516.8	8.61333		3.60486		516.8	3.61987		516.8	3.59119
518.41	8.64017		3.74664		518.41	3.56659		518.41	3.56079					518.41	8.64017		3.88214		518.41	3.63916		518.41	3.66943					518.41	8.64017		3.61694		518.41	3.60754		518.41	3.60767
520.01	8.66683		3.74872		520.01	3.5401		520.01	3.5993					520.02	8.667		3.91986		520.02	3.65143		520.02	3.67566					520	8.66667		3.58875		520	3.5993		520	3.60358
521.61	8.6935		3.76953		521.61	3.54218		521.61	3.61755					521.61	8.6935		3.91986		521.61	3.6637		521.61	3.67566					521.61	8.6935		3.60486		521.61	3.63629		521.61	3.59943
523.2	8.72		3.73212		523.2	3.56659		523.2	3.55267					523.21	8.72017		3.90308		523.21	3.67395		523.21	3.69214					523.21	8.72017		3.61292		523.21	3.63214		523.21	3.60974
524.8	8.74667		3.74872		524.8	3.56451		524.8	3.57904					524.81	8.74683		3.92407		524.81	3.64734		524.81	3.66943					524.8	8.74667		3.59277		524.8	3.63629		524.8	3.60974
526.41	8.7735		3.77576		526.41	3.5788		526.41	3.56482					526.41	8.7735		3.9115		526.41	3.63708		526.41	3.67151					526.41	8.7735		3.59882		526.41	3.64246		526.41	3.60767
528	8.8		3.79028		528	3.55841		528	3.56079					528	8.8		3.93036		528	3.68622		528	3.69629					528	8.8		3.61694		528	3.64246		528	3.6283
529.61	8.82683		3.77783		529.61	3.56049		529.61	3.62158					529.61	8.82683		3.93878		529.61	3.66779		529.61	3.66534					529.61	8.82683		3.6311		529.61	3.64862		529.61	3.62415
531.2	8.85333		3.78613		531.2	3.5686		531.2	3.6358					531.2	8.85333		3.91571		531.2	3.66779		531.2	3.67975					531.22	8.85367		3.60284		531.22	3.65479		531.22	3.64069
532.81	8.88017		3.76746		532.81	3.5849		532.81	3.56683					532.81	8.88017		3.93036		532.81	3.68005		532.81	3.6839					532.81	8.88017		3.62097		532.81	3.62604		532.81	3.62006
534.41	8.90683		3.77783		534.41	3.57678		534.41	3.64191					534.42	8.907		3.92407		534.42	3.65753		534.42	3.68182					534.41	8.90683		3.61896		534.41	3.64655		534.41	3.63037
536	8.93333		3.77991		536	3.58691		536	3.62158					536.01	8.9335		3.92828		536.01	3.66162		536.01	3.71484					536.01	8.9335		3.62305		536.01	3.64038		536.01	3.63446
537.61	8.96017		3.76746		537.61	3.59509		537.61	3.62769					537.61	8.96017		3.94299		537.61	3.67804		537.61	3.70245					537.61	8.96017		3.63715		537.61	3.65887		537.61	3.63654
539.2	8.98667		3.78198		539.2	3.58691		539.2	3.61554					539.2	8.98667		3.92407		539.2	3.68414		539.2	3.70453					539.2	8.98667		3.63715		539.2	3.65887		539.2	3.66541
540.81	9.0135		3.79858		540.81	3.57678		540.81	3.61957					540.81	9.0135		3.96606		540.81	3.6698		540.81	3.70038					540.81	9.0135		3.62708		540.81	3.66296		540.81	3.63446
542.42	9.04033		3.79443		542.42	3.6012		542.42	3.60742					542.4	9.04		3.95978		542.4	3.68005		542.4	3.6983					542.4	9.04		3.67139		542.4	3.67737		542.4	3.64893
544.01	9.06683		3.81104		544.01	3.60931		544.01	3.6358					544.01	9.06683		3.96185		544.01	3.68622		544.01	3.70862					544.01	9.06683		3.65527		544.01	3.65063		544.01	3.651
545.6	9.09333		3.81519		545.6	3.59509		545.6	3.67639					545.61	9.0935		3.94714		545.61	3.70874		545.61	3.6983					545.61	9.0935		3.65729		545.61	3.6897		545.61	3.65924
547.2	9.12		3.8277		547.2	3.60931		547.2	3.61353					547.21	9.12017		3.96399		547.21	3.70258		547.21	3.7066					547.21	9.12017		3.65527		547.21	3.66095		547.21	3.65302
548.81	9.14683		3.82147		548.81	3.6073		548.81	3.66626					548.81	9.14683		3.95978		548.81	3.68213		548.81	3.73547					548.81	9.14683		3.64117		548.81	3.68353		548.81	3.65509
550.4	9.17333		3.80688		550.4	3.61139		550.4	3.66626					550.4	9.17333		3.98492		550.4	3.70465		550.4	3.72925					550.4	9.17333		3.66333		550.4	3.66913		550.4	3.66132
552.01	9.20017		3.82147		552.01	3.61951		552.01	3.66418					552.01	9.20017		3.95557		552.01	3.71484		552.01	3.74164					552.01	9.20017		3.6593		552.01	3.67328		552.01	3.65302
553.6	9.22667		3.81726		553.6	3.6236		553.6	3.66418					553.6	9.22667		3.96606		553.6	3.70258		553.6	3.71692					553.6	9.22667		3.64923		553.6	3.66913		553.6	3.6778
555.21	9.2535		3.80066		555.21	3.61749		555.21	3.62769					555.21	9.2535		3.98706		555.21	3.7251		555.21	3.72723					555.21	9.2535		3.67139		555.21	3.67529		555.21	3.67572
556.81	9.28017		3.82355		556.81	3.61542		556.81	3.67438					556.82	9.28033		3.98285		556.82	3.71893		556.82	3.72101					556.8	9.28		3.65125		556.8	3.68555		556.8	3.66748
558.41	9.30683		3.80688		558.41	3.62561		558.41	3.64191					558.41	9.30683		4.01013		558.41	3.71893		558.41	3.74164					558.41	9.30683		3.67139		558.41	3.68555		558.41	3.67365
560.01	9.3335		3.82562		560.01	3.61749		560.01	3.66016					560.01	9.3335		3.99127		560.01	3.72919		560.01	3.75403					560.01	9.3335		3.64923		560.01	3.67938		560.01	3.67163
561.6	9.36		3.836		561.6	3.63379		561.6	3.68854					561.6	9.36		3.98706		561.6	3.70667		561.6	3.74786					561.6	9.36		3.68951		561.6	3.69171		561.6	3.67987
563.21	9.38683		3.836		563.21	3.62158		563.21	3.64392					563.21	9.38683		3.98706		563.21	3.74146		563.21	3.76227					563.21	9.38683		3.65326		563.21	3.68555		563.21	3.69226
564.8	9.41333		3.84637		564.8	3.61951		564.8	3.66016					564.8	9.41333		4.00806		564.8	3.71075		564.8	3.74988					564.8	9.41333		3.69965		564.8	3.69788		564.8	3.67572
566.41	9.44017		3.84015		566.41	3.6236		566.41	3.67639					566.41	9.44017		4.00385		566.41	3.71893		566.41	3.73547					566.41	9.44017		3.67542		566.41	3.69788		566.41	3.70251
568.02	9.467		3.84015		568.02	3.63171		568.02	3.66217					568	9.46667		3.99963		568	3.72101		568	3.77258					568	9.46667		3.66534		568	3.69379		568	3.69635
569.61	9.4935		3.836		569.61	3.63782		569.61	3.69263					569.61	9.4935		3.99963		569.61	3.75372		569.61	3.77051					569.61	9.4935		3.70569		569.61	3.69995		569.61	3.71283
571.21	9.52017		3.84222		571.21	3.65009		571.21	3.67029					571.21	9.52017		3.99963		571.21	3.73535		571.21	3.76227					571.21	9.52017		3.67542		571.21	3.70404		571.21	3.7005
572.8	9.54667		3.85468		572.8	3.6358		572.8	3.65613					572.8	9.54667		4.01855		572.8	3.74146		572.8	3.74786					572.81	9.54683		3.6875		572.81	3.69788		572.81	3.70459
574.41	9.5735		3.82562		574.41	3.65411		574.41	3.67841					574.41	9.5735		3.99335		574.41	3.74146		574.41	3.75195					574.41	9.5735		3.6875		574.41	3.68762		574.41	3.70667
576	9.6		3.85052		576	3.6684		576	3.68042					576	9.6		3.99542		576	3.75372		576	3.76642					576	9.6		3.68951		576	3.71637		576	3.69226
577.61	9.62683		3.84637		577.61	3.66638		577.61	3.69873					577.61	9.62683		4.01013		577.61	3.74146		577.61	3.75818					577.61	9.62683		3.6936		577.61	3.71228		577.61	3.71283
579.2	9.65333		3.86505		579.2	3.6684		579.2	3.6825					579.2	9.65333		4.02905		579.2	3.76196		579.2	3.76849					579.22	9.65367		3.69153		579.22	3.70819		579.22	3.69226
580.81	9.68017		3.85468		580.81	3.64801		580.81	3.69666					580.81	9.68017		4.02484		580.81	3.74353		580.81	3.77466					580.81	9.68017		3.70166		580.81	3.72253		580.81	3.72729
582.41	9.70683		3.86505		582.41	3.66638		582.41	3.67639					582.42	9.707		4.01434		582.42	3.7804		582.42	3.76019					582.42	9.707		3.70569		582.42	3.73285		582.42	3.71082
584.01	9.7335		3.87964		584.01	3.66229		584.01	3.67029					584.01	9.7335		4.02063		584.01	3.72919		584.01	3.77466					584.01	9.7335		3.71375		584.01	3.71637		584.01	3.7149
585.61	9.76017		3.86713		585.61	3.68671		585.61	3.64594					585.61	9.76017		4.03113		585.61	3.73535		585.61	3.75818					585.61	9.76017		3.69965		585.61	3.71844		585.61	3.74585
587.2	9.78667		3.86298		587.2	3.6745		587.2	3.69873					587.2	9.78667		4.03741		587.2	3.78241		587.2	3.78497					587.2	9.78667		3.71173		587.2	3.73077		587.2	3.72522
588.81	9.8135		3.88379		588.81	3.68878		588.81	3.71289					588.81	9.8135		4.03955		588.81	3.77832		588.81	3.7829					588.81	9.8135		3.7359		588.81	3.74103		588.81	3.73145
590.4	9.84		3.87964		590.4	3.66431		590.4	3.67841					590.4	9.84		4.03741		590.4	3.76196		590.4	3.77258					590.4	9.84		3.70569		590.4	3.74103		590.4	3.72113
592.01	9.86683		3.89832		592.01	3.67651		592.01	3.71698					592.01	9.86683		4.04163		592.01	3.77832		592.01	3.79736					592.01	9.86683		3.71777		592.01	3.73486		592.01	3.71906
593.6	9.89333		3.88586		593.6	3.68262		593.6	3.70477					593.6	9.89333		4.06683		593.6	3.76196		593.6	3.78497					593.62	9.89367		3.71375		593.62	3.72052		593.62	3.72729
595.21	9.92017		3.87549		595.21	3.6745		595.21	3.69061					595.21	9.92017		4.0437		595.21	3.79059		595.21	3.80151					595.21	9.92017		3.70367		595.21	3.75128		595.21	3.7149
596.81	9.94683		3.87549		596.81	3.6806		596.81	3.74536					596.81	9.94683		4.06049		596.81	3.76605		596.81	3.80768					596.81	9.94683		3.72583		596.81	3.75543		596.81	3.74377
598.4	9.97333		3.89624		598.4	3.68671		598.4	3.74945					598.41	9.9735		4.06262		598.41	3.77625		598.41	3.78705					598.41	9.9735		3.72784		598.41	3.75336		598.41	3.74377
600.01	10.0002		3.89417		600.01	3.68262		600.01	3.71698					600.01	10.0002		4.05634		600.01	3.79675		600.01	3.79944					600.01	10.0002		3.7218		600.01	3.75543		600.01	3.73145
601.6	10.0267		3.87756		601.6	3.70709		601.6	3.72101					601.6	10.0267		4.05005		601.6	3.80493		601.6	3.81384					601.6	10.0267		3.73792		601.6	3.73901		601.6	3.72729
603.21	10.0535		3.87964		603.21	3.6969		603.21	3.72302					603.21	10.0535		4.06262		603.21	3.77423		603.21	3.81799					603.21	10.0535		3.73389		603.21	3.72668		603.21	3.77063
604.8	10.08		3.90039		604.8	3.68469		604.8	3.71289					604.8	10.08		4.08783		604.8	3.76807		604.8	3.80975					604.82	10.0803		3.75812		604.82	3.76569		604.82	3.74377
606.41	10.1068		3.91492		606.41	3.68671		606.41	3.71698					606.41	10.1068		4.06262		606.41	3.79266		606.41	3.82007					606.41	10.1068		3.73792		606.41	3.75336		606.41	3.75208
608.01	10.1335		3.90247		608.01	3.6969		608.01	3.75757					608.01	10.1335		4.0752		608.01	3.79468		608.01	3.80768					608.02	10.1337		3.74194		608.02	3.7616		608.02	3.73346
609.6	10.16		3.90454		609.6	3.71521		609.6	3.73926					609.61	10.1602		4.07098		609.61	3.78857		609.61	3.81799					609.61	10.1602		3.75409		609.61	3.75952		609.61	3.74792
611.21	10.1868		3.89832		611.21	3.69891		611.21	3.75958					611.21	10.1868		4.07733		611.21	3.8111		611.21	3.82007					611.21	10.1868		3.73792		611.21	3.74927		611.21	3.75409
612.8	10.2133		3.92743		612.8	3.70709		612.8	3.73926					612.8	10.2133		4.07941		612.8	3.78857		612.8	3.82214					612.8	10.2133		3.74799		612.8	3.76569		612.8	3.74792
614.41	10.2402		3.90247		614.41	3.703		614.41	3.71899					614.41	10.2402		4.0752		614.41	3.80292		614.41	3.81592					614.41	10.2402		3.72986		614.41	3.75745		614.41	3.76031
616	10.2667		3.92535		616	3.6969		616	3.71497					616	10.2667		4.08569		616	3.80902		616	3.83038					616	10.2667		3.75812		616	3.75543		616	3.74377
617.61	10.2935		3.91907		617.61	3.72137		617.61	3.73926					617.61	10.2935		4.07941		617.61	3.80701		617.61	3.80975					617.61	10.2935		3.76013		617.61	3.78418		617.61	3.75208
619.21	10.3202		3.92322		619.21	3.703		619.21	3.75146					619.21	10.3202		4.07733		619.21	3.8111		619.21	3.8407					619.2	10.32		3.74194		619.2	3.7821		619.2	3.77887
620.8	10.3467		3.91284		620.8	3.72339		620.8	3.75958					620.81	10.3468		4.08148		620.81	3.82336		620.81	3.82214					620.81	10.3468		3.75		620.81	3.77393		620.81	3.76031
622.41	10.3735		3.90247		622.41	3.71118		622.41	3.73114					622.41	10.3735		4.07733		622.41	3.7865		622.41	3.82214					622.41	10.3735		3.7561		622.41	3.77802		622.41	3.78503
624	10.4		3.92114		624	3.72748		624	3.74133					624	10.4		4.05212		624	3.82745		624	3.85309					624.01	10.4002		3.74396		624.01	3.77185		624.01	3.77679
625.61	10.4268		3.93781		625.61	3.72137		625.61	3.73724					625.61	10.4268		4.07941		625.61	3.81927		625.61	3.84485					625.61	10.4268		3.76617		625.61	3.79034		625.61	3.77063
627.22	10.4537		3.92743		627.22	3.7193		627.22	3.77173					627.2	10.4533		4.08148		627.2	3.83972		627.2	3.8407					627.2	10.4533		3.74799		627.2	3.79034		627.2	3.75616
628.81	10.4802		3.92535		628.81	3.7193		628.81	3.77985					628.81	10.4802		4.07733		628.81	3.83771		628.81	3.84894					628.81	10.4802		3.77625		628.81	3.80475		628.81	3.76239
630.41	10.5068		3.95856		630.41	3.7254		630.41	3.72302					630.4	10.5067		4.10669		630.4	3.8172		630.4	3.84485					630.4	10.5067		3.77826		630.4	3.76361		630.4	3.77887
632.01	10.5335		3.93365		632.01	3.7356		632.01	3.75348					632.01	10.5335		4.10461		632.01	3.82745		632.01	3.85309					632.01	10.5335		3.7702		632.01	3.79034		632.01	3.77679
633.61	10.5602		3.92535		633.61	3.7417		633.61	3.78394					633.61	10.5602		4.10248		633.61	3.8172		633.61	3.8407					633.61	10.5602		3.75208		633.61	3.79443		633.61	3.78711
635.2	10.5867		3.94196		635.2	3.73151		635.2	3.74945					635.2	10.5867		4.1004		635.2	3.83771		635.2	3.83447					635.2	10.5867		3.75812		635.2	3.79858		635.2	3.77887
636.81	10.6135		3.9295		636.81	3.73969		636.81	3.76361					636.81	10.6135		4.1109		636.81	3.8111		636.81	3.83862					636.81	10.6135		3.77222		636.81	3.78625		636.81	3.78918
638.4	10.64		3.95233		638.4	3.73358		638.4	3.75146					638.42	10.6403		4.11719		638.42	3.82544		638.42	3.86957					638.4	10.64		3.76617		638.4	3.79858		638.4	3.79742
640.01	10.6668		3.94196		640.01	3.72949		640.01	3.78192					640.01	10.6668		4.11298		640.01	3.83154		640.01	3.85101					640.01	10.6668		3.77423		640.01	3.79034		640.01	3.78503
641.62	10.6937		3.94818		641.62	3.73767		641.62	3.78394					641.62	10.6937		4.0899		641.62	3.83362		641.62	3.84686					641.62	10.6937		3.79639		641.62	3.80267		641.62	3.79535
643.21	10.7202		3.95026		643.21	3.74988		643.21	3.79407					643.21	10.7202		4.11298		643.21	3.86639		643.21	3.86957					643.21	10.7202		3.77423		643.21	3.79242		643.21	3.78302
644.81	10.7468		3.96063		644.81	3.76007		644.81	3.76569					644.82	10.747		4.10669		644.82	3.82336		644.82	3.85101					644.82	10.747		3.80652		644.82	3.79858		644.82	3.7995
646.41	10.7735		3.93573		646.41	3.76007		646.41	3.77173					646.41	10.7735		4.10461		646.41	3.82336		646.41	3.85101					646.41	10.7735		3.7702		646.41	3.80475		646.41	3.79333
648	10.8		3.96893		648	3.74377		648	3.81232					648.01	10.8002		4.09833		648.01	3.84796		648.01	3.85101					648.01	10.8002		3.7843		648.01	3.80884		648.01	3.80157
649.6	10.8267		3.94196		649.6	3.7356		649.6	3.77582					649.6	10.8267		4.13397		649.6	3.8172		649.6	3.86548					649.6	10.8267		3.77625		649.6	3.81091		649.6	3.79535
651.21	10.8535		3.96478		651.21	3.76007		651.21	3.82452					651.21	10.8535		4.12561		651.21	3.84796		651.21	3.86957					651.21	10.8535		3.77423		651.21	3.82526		651.21	3.77887
652.8	10.88		3.96063		652.8	3.75189		652.8	3.79608					652.8	10.88		4.14447		652.8	3.86639		652.8	3.87988					652.8	10.88		3.79034		652.8	3.82733		652.8	3.79333
654.41	10.9068		3.95648		654.41	3.75598		654.41	3.73724					654.41	10.9068		4.12982		654.41	3.82745		654.41	3.8634					654.41	10.9068		3.78833		654.41	3.81708		654.41	3.79742
656	10.9333		3.96063		656	3.758		656	3.82251					656	10.9333		4.15289		656	3.83972		656	3.85925					656	10.9333		3.8045		656	3.82117		656	3.80774
657.59	10.9598		3.96271		657.59	3.758		657.59	3.8042					657.61	10.9602		4.1424		657.61	3.84589		657.61	3.85718					657.61	10.9602		3.80249		657.61	3.80676		657.61	3.82837
659.2	10.9867		3.97107		659.2	3.77026		659.2	3.77173					659.21	10.9868		4.15497		659.21	3.87048		659.21	3.86548					659.21	10.9868		3.78833		659.21	3.84583		659.21	3.82635
660.8	11.0133		3.97937		660.8	3.7641		660.8	3.83063					660.8	11.0133		4.13397		660.8	3.8418		660.8	3.86957					660.8	11.0133		3.7984		660.8	3.83966		660.8	3.81805
662.41	11.0402		3.96686		662.41	3.76208		662.41	3.77783					662.41	11.0402		4.12982		662.41	3.87457		662.41	3.88818					662.41	11.0402		3.78833		662.41	3.8335		662.41	3.81805
664	11.0667		3.98767		664	3.76617		664	3.83063					664	11.0667		4.13611		664	3.86023		664	3.86548					664	11.0667		3.81659		664	3.83142		664	3.8222
665.61	11.0935		3.96893		665.61	3.77429		665.61	3.8042					665.61	11.0935		4.13818		665.61	3.85205		665.61	3.89642					665.61	11.0935		3.80853		665.61	3.82941		665.61	3.83044
667.21	11.1202		3.97522		667.21	3.77026		667.21	3.8042					667.22	11.1203		4.1319		667.22	3.87457		667.22	3.90259					667.22	11.1203		3.8186		667.22	3.83759		667.22	3.8222
668.81	11.1468		3.9856		668.81	3.7417		668.81	3.82043					668.81	11.1468		4.14661		668.81	3.87048		668.81	3.87579					668.81	11.1468		3.81458		668.81	3.83759		668.81	3.81396
670.41	11.1735		3.99597		670.41	3.78247		670.41	3.81439					670.41	11.1735		4.15289		670.41	3.87866		670.41	3.90466					670.41	11.1735		3.80042		670.41	3.83142		670.41	3.84076
672	11.2		3.9856		672	3.75189		672	3.8103					672.01	11.2002		4.14032		672.01	3.88068		672.01	3.8985					672.01	11.2002		3.82867		672.01	3.83966		672.01	3.83044
673.61	11.2268		3.99182		673.61	3.78448		673.61	3.80627					673.61	11.2268		4.13397		673.61	3.87048		673.61	3.89642					673.61	11.2268		3.8045		673.61	3.84375		673.61	3.83044
675.2	11.2533		3.97937		675.2	3.78247		675.2	3.80829					675.2	11.2533		4.1571		675.2	3.88275		675.2	3.90466					675.2	11.2533		3.8045		675.2	3.82941		675.2	3.82837
676.81	11.2802		3.98352		676.81	3.77228		676.81	3.80627					676.81	11.2802		4.13611		676.81	3.86639		676.81	3.89227					676.81	11.2802		3.81055		676.81	3.83557		676.81	3.82635
678.42	11.307		3.98352		678.42	3.77838		678.42	3.82654					678.4	11.3067		4.16132		678.4	3.85205		678.4	3.88196					678.4	11.3067		3.81659		678.4	3.8335		678.4	3.82837
680.01	11.3335		4.0022		680.01	3.7804		680.01	3.83264					680.01	11.3335		4.15289		680.01	3.89911		680.01	3.91498					680.01	11.3335		3.84277		680.01	3.85406		680.01	3.82013
681.61	11.3602		4.00842		681.61	3.78247		681.61	3.78595					681.61	11.3602		4.17389		681.61	3.86432		681.61	3.89435					681.61	11.3602		3.81055		681.61	3.82941		681.61	3.83868
683.2	11.3867		4.01263		683.2	3.78656		683.2	3.85297					683.21	11.3868		4.15082		683.21	3.88068		683.21	3.93561					683.21	11.3868		3.8186		683.21	3.84375		683.21	3.83459
684.81	11.4135		4.00012		684.81	3.7804		684.81	3.78595					684.81	11.4135		4.16339		684.81	3.91144		684.81	3.9129					684.81	11.4135		3.80853		684.81	3.82324		684.81	3.849
686.4	11.44		4.00635		686.4	3.80688		686.4	3.79407					686.4	11.44		4.1676		686.4	3.87048		686.4	3.90466					686.4	11.44		3.80853		686.4	3.83966		686.4	3.83868
688.01	11.4668		4.02716		688.01	3.79266		688.01	3.84686					688.01	11.4668		4.18652		688.01	3.89709		688.01	3.91089					688.01	11.4668		3.82867		688.01	3.85815		688.01	3.84698
689.6	11.4933		4.0022		689.6	3.80078		689.6	3.80627					689.6	11.4933		4.15918		689.6	3.89911		689.6	3.90466					689.6	11.4933		3.82263		689.6	3.85608		689.6	3.83667
691.21	11.5202		4.01471		691.21	3.80487		691.21	3.81232					691.21	11.5202		4.17603		691.21	3.89093		691.21	3.90674					691.21	11.5202		3.83472		691.21	3.87048		691.21	3.83868
692.81	11.5468		3.97937		692.81	3.81506		692.81	3.80017					692.82	11.547		4.18018		692.82	3.88684		692.82	3.92944					692.82	11.547		3.81055		692.82	3.85406		692.82	3.86346
694.41	11.5735		4.00012		694.41	3.78448		694.41	3.80627					694.41	11.5735		4.18652		694.41	3.89709		694.41	3.93976					694.41	11.5735		3.83472		694.41	3.8479		694.41	3.83459
696.01	11.6002		4.03131		696.01	3.79877		696.01	3.84076					696.01	11.6002		4.1571		696.01	3.91144		696.01	3.91705					696.01	11.6002		3.84076		696.01	3.86639		696.01	3.86346
697.6	11.6267		4.01471		697.6	3.82117		697.6	3.82654					697.6	11.6267		4.16968		697.6	3.90118		697.6	3.9129					697.62	11.627		3.84277		697.62	3.84375		697.62	3.85522
699.21	11.6535		4.02094		699.21	3.79266		699.21	3.8631					699.21	11.6535		4.1676		699.21	3.90936		699.21	3.93768					699.21	11.6535		3.86298		699.21	3.8623		699.21	3.84283
700.8	11.68		4.00427		700.8	3.80286		700.8	3.84485					700.8	11.68		4.16339		700.8	3.88684		700.8	3.91705					700.8	11.68		3.85291		700.8	3.85406		700.8	3.85315
702.41	11.7068		4.01471		702.41	3.82117		702.41	3.83063					702.41	11.7068		4.17603		702.41	3.89911		702.41	3.94183					702.41	11.7068		3.8327		702.41	3.86847		702.41	3.85522
704.02	11.7337		4.01886		704.02	3.79877		704.02	3.83673					704.02	11.7337		4.1676		704.02	3.89911		704.02	3.94183					704	11.7333		3.84888		704	3.86639		704	3.86969
705.61	11.7602		4.02509		705.61	3.82318		705.61	3.83673					705.61	11.7602		4.17603		705.61	3.87457		705.61	3.92944					705.61	11.7602		3.85291		705.61	3.86023		705.61	3.85931
707.21	11.7868		4.02094		707.21	3.80688		707.21	3.83264					707.2	11.7867		4.18018		707.2	3.92169		707.2	3.93768					707.21	11.7868		3.86096		707.21	3.89929		707.21	3.88202
708.8	11.8133		4.0105		708.8	3.80896		708.8	3.84485					708.8	11.8133		4.1781		708.8	3.90326		708.8	3.92737					708.81	11.8135		3.83673		708.81	3.86639		708.81	3.86969
710.41	11.8402		4.02094		710.41	3.81305		710.41	3.81842					710.41	11.8402		4.20331		710.41	3.91553		710.41	3.93561					710.41	11.8402		3.84076		710.41	3.86847		710.41	3.87793
712	11.8667		4.04169		712	3.81915		712	3.84076					712	11.8667		4.1886		712	3.91754		712	3.93359					712	11.8667		3.86298		712	3.87048		712	3.89032
713.61	11.8935		4.0105		713.61	3.82117		713.61	3.85089					713.61	11.8935		4.18652		713.61	3.90527		713.61	3.93359					713.61	11.8935		3.85492		713.61	3.87872		713.61	3.86139
715.2	11.92		4.03754		715.2	3.80688		715.2	3.88544					715.22	11.9203		4.20331		715.22	3.89709		715.22	3.92529					715.2	11.92		3.86298		715.2	3.8623		715.2	3.8717
716.81	11.9468		4.01263		716.81	3.81708		716.81	3.83875					716.81	11.9468		4.20331		716.81	3.91345		716.81	3.93768					716.81	11.9468		3.86499		716.81	3.87463		716.81	3.87793
718.41	11.9735		4.03754		718.41	3.82318		718.41	3.88336					718.42	11.9737		4.20959		718.42	3.92578		718.42	3.95007					718.42	11.9737		3.84479		718.42	3.8808		718.42	3.88
720.01	12.0002		4.03546		720.01	3.81708		720.01	3.87323					720.01	12.0002		4.18652		720.01	3.90326		720.01	3.93976					720.01	12.0002		3.89728		720.01	3.88696		720.01	3.88
721.61	12.0268		4.04584		721.61	3.81708		721.61	3.81232					721.61	12.0268		4.1991		721.61	3.93805		721.61	3.95215					721.61	12.0268		3.85895		721.61	3.89722		721.61	3.87585
723.2	12.0533		4.05005		723.2	3.85376		723.2	3.85089					723.2	12.0533		4.1991		723.2	3.9278		723.2	3.93561					723.2	12.0533		3.87506		723.2	3.88281		723.2	3.87585
724.81	12.0802		4.03546		724.81	3.82935		724.81	3.83673					724.81	12.0802		4.1991		724.81	3.92169		724.81	3.95007					724.81	12.0802		3.84888		724.81	3.89105		724.81	3.88
726.4	12.1067		4.03546		726.4	3.82318		726.4	3.84686					726.4	12.1067		4.20959		726.4	3.95856		726.4	3.94183					726.4	12.1067		3.86096		726.4	3.8808		726.4	3.85931
728.01	12.1335		4.04376		728.01	3.82526		728.01	3.88745					728.01	12.1335		4.19067		728.01	3.90326		728.01	3.93359					728.01	12.1335		3.867		728.01	3.88281		728.01	3.89032
729.6	12.16		4.03131		729.6	3.83746		729.6	3.84686					729.61	12.1602		4.20331		729.61	3.93188		729.61	3.96454					729.62	12.1603		3.86096		729.62	3.90546		729.62	3.88
731.21	12.1868		4.04584		731.21	3.83948		731.21	3.85901					731.21	12.1868		4.21381		731.21	3.92371		731.21	3.96039					731.21	12.1868		3.88312		731.21	3.89313		731.21	3.86139
732.81	12.2135		4.05835		732.81	3.84967		732.81	3.87732					732.81	12.2135		4.22009		732.81	3.92578		732.81	3.98108					732.81	12.2135		3.85895		732.81	3.90131		732.81	3.88617
734.4	12.24		4.05005		734.4	3.84564		734.4	3.85297					734.41	12.2402		4.1991		734.41	3.92987		734.41	3.948					734.41	12.2402		3.87708		734.41	3.90131		734.41	3.86346
736.01	12.2668		4.04169		736.01	3.83136		736.01	3.87122					736.01	12.2668		4.21381		736.01	3.94623		736.01	3.93768					736.01	12.2668		3.87708		736.01	3.90955		736.01	3.89032
737.6	12.2933		4.06042		737.6	3.83948		737.6	3.86108					737.6	12.2933		4.21802		737.6	3.92987		737.6	3.96246					737.6	12.2933		3.87103		737.6	3.89313		737.6	3.87793
739.21	12.3202		4.04169		739.21	3.83545		739.21	3.85901					739.21	12.3202		4.20959		739.21	3.95856		739.21	3.94598					739.21	12.3202		3.89526		739.21	3.90131		739.21	3.87793
740.82	12.347		4.06458		740.82	3.84357		740.82	3.86713					740.82	12.347		4.22009		740.82	3.93805		740.82	3.97485					740.8	12.3467		3.88922		740.8	3.91162		740.8	3.88824
742.39	12.3732		4.03961		742.39	3.84357		742.39	3.87323					742.41	12.3735		4.21802		742.41	3.94421		742.41	3.95007					742.41	12.3735		3.85693		742.41	3.9198		742.41	3.89233
744.01	12.4002		4.03754		744.01	3.84564		744.01	3.8692					744.01	12.4002		4.20538		744.01	3.94012		744.01	3.97485					744.01	12.4002		3.87103		744.01	3.90338		744.01	3.89032
745.6	12.4267		4.0708		745.6	3.85583		745.6	3.87323					745.6	12.4267		4.2243		745.6	3.96057		745.6	3.96454					745.61	12.4268		3.85291		745.61	3.87665		745.61	3.89856
747.21	12.4535		4.04584		747.21	3.84357		747.21	3.89355					747.21	12.4535		4.20959		747.21	3.93805		747.21	3.95422					747.21	12.4535		3.89124		747.21	3.89722		747.21	3.87793
748.8	12.48		4.04791		748.8	3.83746		748.8	3.89355					748.8	12.48		4.21802		748.8	3.94623		748.8	3.96869					748.82	12.4803		3.87103		748.82	3.91162		748.82	3.89032
750.41	12.5068		4.05835		750.41	3.84155		750.41	3.90369					750.41	12.5068		4.23688		750.41	3.95447		750.41	3.97485					750.41	12.5068		3.89325		750.41	3.91571		750.41	3.90063
752	12.5333		4.07288		752	3.84766		752	3.90167					752	12.5333		4.20752		752	3.97491		752	3.97485					752.02	12.5337		3.87708		752.02	3.90131		752.02	3.89648
753.61	12.5602		4.05835		753.61	3.84766		753.61	3.87122					753.61	12.5602		4.23273		753.61	3.96674		753.61	3.979					753.61	12.5602		3.88513		753.61	3.91364		753.61	3.88617
755.21	12.5868		4.05212		755.21	3.85785		755.21	3.90979					755.21	12.5868		4.24951		755.21	3.9278		755.21	3.97278					755.2	12.5867		3.91138		755.2	3.91779		755.2	3.89648
756.8	12.6133		4.03754		756.8	3.84766		756.8	3.87122					756.81	12.6135		4.23688		756.81	3.9278		756.81	3.97278					756.81	12.6135		3.89526		756.81	3.90747		756.81	3.91095
758.41	12.6402		4.07495		758.41	3.84766		758.41	3.88947					758.4	12.64		4.2453		758.4	3.96057		758.4	3.98108					758.41	12.6402		3.90735		758.41	3.92804		758.41	3.91711
760	12.6667		4.07288		760	3.85785		760	3.89557					760	12.6667		4.24109		760	3.96057		760	3.9563					760	12.6667		3.90533		760	3.93011		760	3.91302
761.59	12.6932		4.07288		761.59	3.85376		761.59	3.88336					761.61	12.6935		4.22638		761.61	3.9483		761.61	3.95215					761.61	12.6935		3.89526		761.61	3.91779		761.61	3.89032
763.22	12.7203		4.08325		763.22	3.86603		763.22	3.91382					763.2	12.72		4.23688		763.2	3.96265		763.2	3.99756					763.2	12.72		3.91943		763.2	3.93219		763.2	3.90063
764.81	12.7468		4.08539		764.81	3.87006		764.81	3.93011					764.81	12.7468		4.22223		764.81	3.94421		764.81	4.00171					764.81	12.7468		3.89526		764.81	3.91364		764.81	3.91302
766.41	12.7735		4.08539		766.41	3.84155		766.41	3.89557					766.42	12.7737		4.24951		766.42	3.95447		766.42	3.96661					766.42	12.7737		3.91943		766.42	3.93628		766.42	3.91302
768.01	12.8002		4.07288		768.01	3.86804		768.01	3.90778					768.01	12.8002		4.23901		768.01	3.96466		768.01	3.98309					768.01	12.8002		3.92755		768.01	3.9342		768.01	3.9068
769.61	12.8268		4.09784		769.61	3.86804		769.61	3.91382					769.61	12.8268		4.25372		769.61	3.96057		769.61	3.98309					769.61	12.8268		3.90533		769.61	3.94037		769.61	3.9068
771.2	12.8533		4.08118		771.2	3.86395		771.2	3.89966					771.2	12.8533		4.23901		771.2	3.96466		771.2	3.97485					771.2	12.8533		3.93158		771.2	3.92804		771.2	3.91095
772.81	12.8802		4.08118		772.81	3.88025		772.81	3.89758					772.81	12.8802		4.2348		772.81	3.96875		772.81	3.96454					772.81	12.8802		3.88721		772.81	3.91162		772.81	3.91302
774.4	12.9067		4.10199		774.4	3.88025		774.4	3.90778					774.4	12.9067		4.25159		774.4	3.96057		774.4	3.98309					774.4	12.9067		3.91943		774.4	3.92804		774.4	3.90271
776.01	12.9335		4.0625		776.01	3.86603		776.01	3.88947					776.01	12.9335		4.26208		776.01	3.95856		776.01	3.98517					776.01	12.9335		3.90131		776.01	3.9198		776.01	3.91302
777.61	12.9602		4.09784		777.61	3.87415		777.61	3.93616					777.62	12.9603		4.25793		777.62	3.95032		777.62	3.98932					777.6	12.96		3.90735		777.6	3.92188		777.6	3.92126
779.21	12.9868		4.09991		779.21	3.87213		779.21	3.90778					779.21	12.9868		4.26001		779.21	3.94214		779.21	3.99756					779.21	12.9868		3.91742		779.21	3.94244		779.21	3.93982
780.81	13.0135		4.08954		780.81	3.89044		780.81	3.9057					780.81	13.0135		4.25159		780.81	3.979		780.81	3.98108					780.82	13.0137		3.90332		780.82	3.9198		780.82	3.88617
782.4	13.04		4.09991		782.4	3.88025		782.4	3.92603					782.41	13.0402		4.24744		782.41	3.99335		782.41	4.02649					782.41	13.0402		3.91943		782.41	3.94452		782.41	3.91302
784.01	13.0668		4.08954		784.01	3.87616		784.01	3.91992					784.01	13.0668		4.24323		784.01	3.97699		784.01	4.0058					784.01	13.0668		3.90533		784.01	3.92804		784.01	3.93365
785.6	13.0933		4.0791		785.6	3.88025		785.6	3.87933					785.6	13.0933		4.26422		785.6	4.00159		785.6	3.99347					785.6	13.0933		3.92755		785.6	3.93628		785.6	3.92743
787.21	13.1202		4.11029		787.21	3.88843		787.21	3.93616					787.21	13.1202		4.27472		787.21	3.98517		787.21	3.99139					787.21	13.1202		3.92554		787.21	3.94037		787.21	3.91302
788.8	13.1467		4.08954		788.8	3.88232		788.8	3.89557					788.8	13.1467		4.26422		788.8	3.96875		788.8	4.0058					788.8	13.1467		3.89728		788.8	3.95477		788.8	3.92743
790.41	13.1735		4.08118		790.41	3.89252		790.41	3.93616					790.41	13.1735		4.26843		790.41	3.99335		790.41	3.99756					790.41	13.1735		3.95172		790.41	3.95068		790.41	3.92334
792.01	13.2002		4.10614		792.01	3.89453		792.01	3.90369					792.02	13.2003		4.27051		792.02	3.98926		792.02	4.0058					792.02	13.2003		3.90936		792.02	3.92596		792.02	3.93774
793.6	13.2267		4.11865		793.6	3.85986		793.6	3.88745					793.61	13.2268		4.26208		793.61	3.96057		793.61	4.01617					793.61	13.2268		3.91138		793.61	3.95477		793.61	3.93365
795.21	13.2535		4.09991		795.21	3.88635		795.21	3.92603					795.21	13.2535		4.27051		795.21	3.99542		795.21	4.01202					795.21	13.2535		3.91943		795.21	3.95068		795.21	3.95844
796.8	13.28		4.11237		796.8	3.88843		796.8	3.94836					796.8	13.28		4.28522		796.8	3.99133		796.8	3.99139					796.8	13.28		3.92755		796.8	3.94244		796.8	3.9295
798.41	13.3068		4.09161		798.41	3.89044		798.41	3.92194					798.41	13.3068		4.26208		798.41	3.96875		798.41	4.0058					798.41	13.3068		3.92554		798.41	3.94861		798.41	3.93158
800	13.3333		4.10199		800	3.89044		800	3.94635					800	13.3333		4.2663		800	3.99744		800	4.02234					800	13.3333		3.93158		800	3.95886		800	3.94189
801.61	13.3602		4.12073		801.61	3.90063		801.61	3.93414					801.61	13.3602		4.27679		801.61	4.02002		801.61	4.01819					801.61	13.3602		3.94165		801.61	3.94861		801.61	3.9295
803.21	13.3868		4.10199		803.21	3.89862		803.21	3.92603					803.22	13.387		4.27051		803.22	3.98724		803.22	4.00378					803.22	13.387		3.94568		803.22	3.94244		803.22	3.93774
804.81	13.4135		4.1228		804.81	3.89453		804.81	3.92804					804.81	13.4135		4.27679		804.81	4.01178		804.81	4.03265					804.81	13.4135		3.93158		804.81	3.94653		804.81	3.94397
806.41	13.4402		4.11237		806.41	3.87823		806.41	3.93414					806.41	13.4402		4.28522		806.41	3.98108		806.41	4.01617					806.41	13.4402		3.93762		806.41	3.95068		806.41	3.92334
808	13.4667		4.11029		808	3.87823		808	3.91382					808.01	13.4668		4.27051		808.01	3.99335		808.01	4.02026					808.01	13.4668		3.93762		808.01	3.9527		808.01	3.95013
809.61	13.4935		4.12073		809.61	3.90472		809.61	3.97681					809.61	13.4935		4.27051		809.61	4.01178		809.61	4.00995					809.61	13.4935		3.94366		809.61	3.96094		809.61	3.93774
811.2	13.52		4.11029		811.2	3.90063		811.2	3.94025					811.2	13.52		4.27893		811.2	4.01794		811.2	4.02441					811.2	13.52		3.93561		811.2	3.94244		811.2	3.94604
812.79	13.5465		4.09576		812.79	3.90674		812.79	3.95239					812.81	13.5468		4.28729		812.81	3.98309		812.81	4.01617					812.81	13.5468		3.94769		812.81	3.95068		812.81	3.93573
814.41	13.5735		4.11652		814.41	3.90674		814.41	3.95239					814.4	13.5733		4.27051		814.4	4.00568		814.4	4.0141					814.4	13.5733		3.97394		814.4	3.9671		814.4	3.95013
816.01	13.6002		4.11444		816.01	3.90063		816.01	3.97272					816.01	13.6002		4.28522		816.01	4.00568		816.01	4.02026					816.01	13.6002		3.92346		816.01	3.92804		816.01	3.94604
817.61	13.6268		4.12695		817.61	3.89862		817.61	3.94836					817.61	13.6268		4.28314		817.61	4.02002		817.61	4.0368					817.61	13.6268		3.96588		817.61	3.96503		817.61	3.95844
819.2	13.6533		4.11865		819.2	3.91492		819.2	3.96661					819.21	13.6535		4.28101		819.21	3.99542		819.21	4.03888					819.21	13.6535		3.93561		819.21	3.9856		819.21	3.96252
820.81	13.6802		4.1311		820.81	3.91492		820.81	3.90369					820.81	13.6802		4.28522		820.81	3.99542		820.81	4.0368					820.81	13.6802		3.93561		820.81	3.9671		820.81	3.95844
822.4	13.7067		4.14563		822.4	3.89044		822.4	3.97681					822.4	13.7067		4.30414		822.4	3.99951		822.4	4.0141					822.4	13.7067		3.96185		822.4	3.96503		822.4	3.97284
824.01	13.7335		4.09784		824.01	3.90063		824.01	3.93011					824.01	13.7335		4.29785		824.01	4.01587		824.01	4.04095					824.01	13.7335		3.93561		824.01	3.96503		824.01	3.9646
825.6	13.76		4.1228		825.6	3.91492		825.6	3.90979					825.6	13.76		4.29364		825.6	3.98724		825.6	4.01617					825.6	13.76		3.93359		825.6	3.97327		825.6	3.95013
827.21	13.7868		4.12695		827.21	3.89655		827.21	3.97882					827.21	13.7868		4.27472		827.21	4.01587		827.21	4.03473					827.21	13.7868		3.96588		827.21	3.97327		827.21	3.94812
828.81	13.8135		4.13733		828.81	3.92511		828.81	3.93414					828.82	13.8137		4.29993		828.82	4.00977		828.82	4.02649					828.81	13.8135		3.94366		828.81	3.96301		828.81	3.96667
830.4	13.84		4.11865		830.4	3.90674		830.4	3.9646					830.41	13.8402		4.30835		830.41	4.00977		830.41	4.0141					830.41	13.8402		3.96588		830.41	3.97943		830.41	3.97284
832	13.8667		4.10822		832	3.91083		832	3.96259					832.01	13.8668		4.302		832.01	4.02002		832.01	4.02856					832.01	13.8668		3.95172		832.01	3.97327		832.01	3.97284
833.62	13.8937		4.12903		833.62	3.91284		833.62	3.95038					833.6	13.8933		4.29572		833.6	4.02612		833.6	4.02856					833.6	13.8933		3.95172		833.6	3.98358		833.6	3.9646
835.21	13.9202		4.12903		835.21	3.89655		835.21	3.94635					835.21	13.9202		4.29993		835.21	4.00977		835.21	4.02649					835.21	13.9202		3.94568		835.21	3.98358		835.21	3.97284
836.8	13.9467		4.13318		836.8	3.91901		836.8	3.95447					836.8	13.9467		4.29572		836.8	4.0282		836.8	4.04095					836.8	13.9467		3.96991		836.8	3.97943		836.8	3.97906
838.41	13.9735		4.12488		838.41	3.91492		838.41	3.9585					838.41	13.9735		4.28729		838.41	4.0282		838.41	4.04095					838.41	13.9735		3.97192		838.41	3.99384		838.41	3.97491
840.02	14.0003		4.12903		840.02	3.92102		840.02	3.9585					840.02	14.0003		4.31042		840.02	4.01385		840.02	4.03888					840	14		3.94568		840	3.97327		840	3.96667
841.61	14.0268		4.13525		841.61	3.93121		841.61	3.96259					841.61	14.0268		4.31256		841.61	4.02203		841.61	4.00995					841.61	14.0268		3.96387		841.61	4.01025		841.61	3.96875
843.21	14.0535		4.13318		843.21	3.93939		843.21	3.96259					843.21	14.0535		4.30621		843.21	4.03229		843.21	4.05127					843.21	14.0535		3.94165		843.21	3.96503		843.21	3.97491
844.82	14.0803		4.14563		844.82	3.91492		844.82	3.95447					844.81	14.0802		4.30835		844.81	4.01794		844.81	4.02649					844.81	14.0802		3.94568		844.81	3.9856		844.81	3.97699
846.41	14.1068		4.15192		846.41	3.91901		846.41	3.95447					846.41	14.1068		4.31042		846.41	4.05072		846.41	4.03473					846.41	14.1068		3.96588		846.41	3.9856		846.41	3.9646
848	14.1333		4.13525		848	3.91492		848	3.94427					848	14.1333		4.33563		848	4.02002		848	4.04919					848	14.1333		3.94971		848	4.00208		848	3.97491
849.61	14.1602		4.15607		849.61	3.92712		849.61	3.97681					849.61	14.1602		4.31256		849.61	4.00977		849.61	4.04095					849.61	14.1602		3.96387		849.61	3.98767		849.61	3.97491
851.21	14.1868		4.14355		851.21	3.93121		851.21	3.95648					851.2	14.1867		4.30835		851.2	4.04254		851.2	4.04297					851.22	14.187		3.95172		851.22	3.9856		851.22	3.9646
852.81	14.2135		4.12903		852.81	3.91693		852.81	3.94226					852.81	14.2135		4.31464		852.81	4.01587		852.81	4.05743					852.81	14.2135		3.96185		852.81	3.98767		852.81	3.97699
854.41	14.2402		4.13525		854.41	3.94751		854.41	3.98492					854.41	14.2402		4.32306		854.41	4.03229		854.41	4.06573					854.42	14.2403		3.96588		854.42	3.98358		854.42	3.97906
856.01	14.2668		4.14978		856.01	3.93323		856.01	3.93414					856.01	14.2668		4.29572		856.01	4.04663		856.01	4.05743					856.01	14.2668		3.95575		856.01	3.98151		856.01	3.97083
857.61	14.2935		4.14978		857.61	3.93732		857.61	3.94836					857.61	14.2935		4.31256		857.61	4.06305		857.61	4.05951					857.61	14.2935		3.97595		857.61	4.01025		857.61	3.9873
859.2	14.32		4.15814		859.2	3.9353		859.2	4.00726					859.2	14.32		4.31042		859.2	4.03436		859.2	4.06366					859.2	14.32		3.95978		859.2	3.99384		859.2	3.98523
860.81	14.3468		4.14148		860.81	3.9455		860.81	3.93414					860.81	14.3468		4.32092		860.81	4.04871		860.81	4.04919					860.81	14.3468		3.97192		860.81	3.97534		860.81	3.9873
862.4	14.3733		4.15399		862.4	3.93323		862.4	3.99707					862.4	14.3733		4.32513		862.4	4.03638		862.4	4.05536					862.4	14.3733		3.96387		862.4	3.99176		862.4	3.9646
864.01	14.4002		4.15607		864.01	3.94342		864.01	3.9585					864.01	14.4002		4.32306		864.01	4.04047		864.01	4.07812					864.01	14.4002		3.96387		864.01	3.9856		864.01	3.9873
865.6	14.4267		4.15814		865.6	3.93732		865.6	3.95038					865.61	14.4268		4.29993		865.61	4.04663		865.61	4.06366					865.62	14.427		3.97797		865.62	3.99792		865.62	4.00592
867.21	14.4535		4.17059		867.21	3.92712		867.21	3.99915					867.21	14.4535		4.32721		867.21	4.04456		867.21	4.05334					867.21	14.4535		3.96185		867.21	3.99176		867.21	3.99554
868.81	14.4802		4.15607		868.81	3.93939		868.81	3.93011					868.81	14.4802		4.32935		868.81	4.04663		868.81	4.04504					868.81	14.4802		3.99817		868.81	4.00824		868.81	3.97906
870.4	14.5067		4.15814		870.4	3.93732		870.4	3.98083					870.4	14.5067		4.33777		870.4	4.05688		870.4	4.0719					870.41	14.5068		3.96991		870.41	3.99591		870.41	3.99762
872.01	14.5335		4.16644		872.01	3.93323		872.01	3.96661					872	14.5333		4.31464		872	4.04047		872	4.03888					872.01	14.5335		3.98199		872.01	3.99591		872.01	3.9873
873.6	14.56		4.15607		873.6	3.9516		873.6	3.94226					873.6	14.56		4.30621		873.6	4.03845		873.6	4.06366					873.6	14.56		3.98804		873.6	4.00208		873.6	3.99554
875.21	14.5868		4.16852		875.21	3.94141		875.21	3.97272					875.21	14.5868		4.32092		875.21	4.07532		875.21	4.05334					875.21	14.5868		3.95575		875.21	3.98975		875.21	3.99554
876.8	14.6133		4.16022		876.8	3.94751		876.8	3.99304					876.82	14.6137		4.30414		876.82	4.02612		876.82	4.05127					876.8	14.6133		3.98401		876.8	4.01025		876.8	3.98938
878.41	14.6402		4.16644		878.41	3.93939		878.41	3.97681					878.41	14.6402		4.31464		878.41	4.04871		878.41	4.05334					878.41	14.6402		4.00018		878.41	4.00616		878.41	4.00385
880.01	14.6668		4.17889		880.01	3.9455		880.01	3.99915					880.01	14.6668		4.33563		880.01	4.02203		880.01	4.06775					880.01	14.6668		3.97595		880.01	3.99792		880.01	3.98938
881.6	14.6933		4.16852		881.6	3.94958		881.6	3.97882					881.6	14.6933		4.30414		881.6	4.04047		881.6	4.05536					881.6	14.6933		3.98401		881.6	4.02057		881.6	3.99762
883.21	14.7202		4.16437		883.21	3.94141		883.21	3.99103					883.21	14.7202		4.33563		883.21	4.04871		883.21	4.05334					883.21	14.7202		3.97595		883.21	4.0144		883.21	3.98938
884.8	14.7467		4.16852		884.8	3.98627		884.8	3.98492					884.8	14.7467		4.34827		884.8	4.07324		884.8	4.07397					884.8	14.7467		3.99615		884.8	4.01233		884.8	3.99353
886.39	14.7732		4.18103		886.39	3.95569		886.39	3.98895					886.41	14.7735		4.32306		886.41	4.0589		886.41	4.06982					886.41	14.7735		3.99817		886.41	3.99591		886.41	4.00177
888	14.8		4.15607		888	3.96997		888	3.96661					888.02	14.8003		4.32935		888.02	4.05481		888.02	4.07605					888.02	14.8003		3.98804		888.02	4.01233		888.02	3.98315
889.61	14.8268		4.19971		889.61	3.94751		889.61	3.99707					889.61	14.8268		4.33356		889.61	4.07123		889.61	4.06982					889.61	14.8268		4.01227		889.61	4.01233		889.61	4.0224
891.2	14.8533		4.18726		891.2	3.95569		891.2	4.0235					891.21	14.8535		4.33777		891.21	4.05072		891.21	4.07812					891.21	14.8535		3.98602		891.21	3.99792		891.21	3.99762
892.8	14.88		4.18518		892.8	3.974		892.8	4.00726					892.81	14.8802		4.34613		892.81	4.06305		892.81	4.06366					892.81	14.8802		3.99207		892.81	4.02881		892.81	4.00385
894.41	14.9068		4.16852		894.41	3.95978		894.41	4.00116					894.41	14.9068		4.34827		894.41	4.05688		894.41	4.08221					894.4	14.9067		3.99817		894.4	4.00616		894.4	4.01825
896	14.9333		4.16644		896	3.97198		896	4.00928					896	14.9333		4.36298		896	4.07123		896	4.08014					896	14.9333		4.00018		896	4.0144		896	4.00592
897.59	14.9598		4.17474		897.59	3.94751		897.59	3.96869					897.61	14.9602		4.33142		897.61	4.07941		897.61	4.09052					897.59	14.9598		4.00824		897.59	4.03906		897.59	4.02032
899.22	14.987		4.17059		899.22	3.9455		899.22	4.01941					899.2	14.9867		4.34192		899.2	4.06714		899.2	4.07605					899.2	14.9867		3.97998		899.2	4.02057		899.2	4.01825
900.81	15.0135		4.17889		900.81	3.97198		900.81	3.97473					900.81	15.0135		4.34406		900.81	4.04663		900.81	4.08221					900.81	15.0135		4.02032		900.81	4.02057		900.81	4.00592
902.41	15.0402		4.20801		902.41	3.9516		902.41	4.05194					902.42	15.0403		4.35248		902.42	4.07941		902.42	4.09052					902.42	15.0403		3.98602		902.42	4.00409		902.42	4.01001
904.01	15.0668		4.17474		904.01	3.96381		904.01	3.98895					904.01	15.0668		4.35876		904.01	4.0589		904.01	4.08014					904.01	15.0668		3.99817		904.01	4.03906		904.01	3.99969
905.61	15.0935		4.18518		905.61	3.9516		905.61	4.01337					905.61	15.0935		4.32935		905.61	4.04456		905.61	4.08844					905.61	15.0935		4.01428		905.61	4.01025		905.61	4.01208
907.22	15.1203		4.19556		907.22	3.9801		907.22	3.99707					907.2	15.12		4.35663		907.2	4.06506		907.2	4.09253					907.22	15.1203		3.99408		907.22	4.01648		907.22	3.99969
908.79	15.1465		4.19141		908.79	3.94751		908.79	3.98492					908.81	15.1468		4.35034		908.81	4.07123		908.81	4.08221					908.81	15.1468		4.01428		908.81	4.03082		908.81	4.02032
910.42	15.1737		4.19141		910.42	3.96381		910.42	4.01337					910.4	15.1733		4.35455		910.4	4.03845		910.4	4.06982					910.4	15.1733		3.99005		910.4	4.02264		910.4	4.00177
912.01	15.2002		4.19348		912.01	3.98627		912.01	4.00928					912.01	15.2002		4.34613		912.01	4.07123		912.01	4.0946					912.01	15.2002		4.00421		912.01	4.0329		912.01	4.02863
913.61	15.2268		4.19763		913.61	3.9577		913.61	4.00928					913.62	15.227		4.35248		913.62	4.06714		913.62	4.08636					913.6	15.2267		4.00623		913.6	4.03699		913.6	4.01624
915.21	15.2535		4.18311		915.21	3.97809		915.21	4.00525					915.21	15.2535		4.37134		915.21	4.05072		915.21	4.08429					915.21	15.2535		3.97394		915.21	4.01233		915.21	3.9873
916.81	15.2802		4.19348		916.81	3.96179		916.81	4.01337					916.81	15.2802		4.34613		916.81	4.07532		916.81	4.10907					916.8	15.28		4.00824		916.8	4.03906		916.8	4.02863
918.4	15.3067		4.19763		918.4	3.974		918.4	4.00525					918.41	15.3068		4.35876		918.41	4.07123		918.41	4.0946					918.41	15.3068		3.98199		918.41	4.02881		918.41	4.01624
920.01	15.3335		4.20178		920.01	3.9903		920.01	4.01538					920.01	15.3335		4.35663		920.01	4.06305		920.01	4.0719					920.01	15.3335		4.02032		920.01	4.03906		920.01	4.01416
921.6	15.36		4.18726		921.6	3.95569		921.6	4.00928					921.6	15.36		4.34406		921.6	4.08148		921.6	4.08014					921.6	15.36		4.01428		921.6	4.03699		921.6	4.0451
923.21	15.3868		4.19141		923.21	3.95361		923.21	4.00317					923.21	15.3868		4.35248		923.21	4.07123		923.21	4.0946					923.21	15.3868		4.00421		923.21	4.03497		923.21	4.02863
924.82	15.4137		4.19348		924.82	3.9801		924.82	4.05597					924.8	15.4133		4.35455		924.8	4.06097		924.8	4.08221					924.8	15.4133		4.03046		924.8	4.02466		924.8	4.01624
926.41	15.4402		4.20178		926.41	3.96997		926.41	4.01337					926.41	15.4402		4.35248		926.41	4.07739		926.41	4.08844					926.41	15.4402		4.00623		926.41	4.02673		926.41	4.02655
928.01	15.4668		4.18933		928.01	3.97198		928.01	4.00116					928.02	15.467		4.35663		928.02	4.07532		928.02	4.11322					928.02	15.467		4.0365		928.02	4.04114		928.02	4.01416
929.6	15.4933		4.21014		929.6	3.97198		929.6	4.06818					929.61	15.4935		4.38397		929.61	4.06506		929.61	4.10492					929.61	15.4935		3.99817		929.61	4.02057		929.61	4.02448
931.21	15.5202		4.18933		931.21	3.99237		931.21	3.98694					931.21	15.5202		4.38397		931.21	4.11426		931.21	4.08429					931.21	15.5202		4.01025		931.21	4.04114		931.21	4.03479
932.8	15.5467		4.18933		932.8	3.99646		932.8	3.99707					932.8	15.5467		4.36505		932.8	4.06915		932.8	4.11737					932.8	15.5467		4.03448		932.8	4.04315		932.8	4.01825
934.41	15.5735		4.21222		934.41	3.96588		934.41	4.06415					934.41	15.5735		4.36719		934.41	4.09583		934.41	4.0946					934.41	15.5735		4.01227		934.41	4.02264		934.41	4.02863
936	15.6		4.18518		936	3.9801		936	4.03571					936	15.6		4.37347		936	4.08759		936	4.10291					936	15.6		4.02844		936	4.03906		936	4.0224
937.61	15.6268		4.20593		937.61	3.98218		937.61	4.02759					937.61	15.6268		4.40076		937.61	4.07123		937.61	4.10291					937.61	15.6268		4.00824		937.61	4.04523		937.61	4.04102
939.21	15.6535		4.19763		939.21	3.9801		939.21	3.99304					939.21	15.6535		4.35663		939.21	4.10199		939.21	4.10083					939.22	15.6537		4.04254		939.22	4.03699		939.22	4.03479
940.81	15.6802		4.18933		940.81	3.98419		940.81	3.99103					940.81	15.6802		4.36084		940.81	4.08759		940.81	4.0946					940.81	15.6802		4.03448		940.81	4.05963		940.81	4.03479
942.41	15.7068		4.22882		942.41	3.98627		942.41	4.05396					942.41	15.7068		4.37347		942.41	4.06305		942.41	4.10492					942.4	15.7067		4.02234		942.4	4.05963		942.4	4.03894
944	15.7333		4.19971		944	3.99847		944	4.00525					944.01	15.7335		4.36298		944.01	4.08148		944.01	4.09668					944.01	15.7335		4.0365		944.01	4.0473		944.01	4.03271
945.61	15.7602		4.20178		945.61	3.974		945.61	4.00116					945.61	15.7602		4.37347		945.61	4.09784		945.61	4.10492					945.61	15.7602		4.00623		945.61	4.05139		945.61	4.03687
947.2	15.7867		4.19971		947.2	3.97198		947.2	4.05396					947.2	15.7867		4.3819		947.2	4.09991		947.2	4.10907					947.2	15.7867		4.01428		947.2	4.04315		947.2	3.99762
948.81	15.8135		4.18311		948.81	4.00458		948.81	4.01538					948.81	15.8135		4.3924		948.81	4.08557		948.81	4.10907					948.81	15.8135		4.02844		948.81	4.04938		948.81	4.05957
950.4	15.84		4.2226		950.4	3.97607		950.4	4.04584					950.42	15.8403		4.36926		950.42	4.08557		950.42	4.10907					950.42	15.8403		4.02435		950.42	4.05554		950.42	4.01208
952.01	15.8668		4.19971		952.01	3.97809		952.01	4.03973					952.01	15.8668		4.36084		952.01	4.0835		952.01	4.10699					952.01	15.8668		4.04053		952.01	4.06372		952.01	4.03479
953.61	15.8935		4.19971		953.61	3.974		953.61	4.04785					953.61	15.8935		4.37555		953.61	4.09784		953.61	4.12976					953.61	15.8935		4.02032		953.61	4.03906		953.61	4.05341
955.2	15.92		4.21222		955.2	3.99646		955.2	4.01538					955.2	15.92		4.39868		955.2	4.08148		955.2	4.0946					955.21	15.9202		4.0365		955.21	4.04114		955.21	4.03064
956.81	15.9468		4.21637		956.81	3.98828		956.81	4.03571					956.81	15.9468		4.36084		956.81	4.09375		956.81	4.11737					956.81	15.9468		4.04657		956.81	4.0473		956.81	4.0451
958.4	15.9733		4.21637		958.4	4.00867		958.4	4.02759					958.4	15.9733		4.37347		958.4	4.11633		958.4	4.11737					958.4	15.9733		4.02844		958.4	4.04114		958.4	4.02448
960.01	16.0002		4.19971		960.01	4.00256		960.01	4.03973					960.01	16.0002		4.39661		960.01	4.08557		960.01	4.11322					960.01	16.0002		4.05463		960.01	4.06989		960.01	4.05133
961.6	16.0267		4.2226		961.6	4.00458		961.6	4.03571					961.62	16.027		4.39868		961.62	4.10608		961.62	4.10492					961.6	16.0267		4.06073		961.6	4.04938		961.6	4.0658
963.21	16.0535		4.2226		963.21	3.98218		963.21	4.00928					963.21	16.0535		4.38397		963.21	4.1286		963.21	4.1153					963.21	16.0535		4.0365		963.21	4.04938		963.21	4.03894
964.81	16.0802		4.23926		964.81	3.98627		964.81	4.05396					964.81	16.0802		4.39447		964.81	4.11017		964.81	4.1153					964.81	16.0802		4.01227		964.81	4.05554		964.81	4.05133
966.4	16.1067		4.23712		966.4	3.99847		966.4	4.04175					966.41	16.1068		4.37976		966.41	4.11633		966.41	4.10699					966.41	16.1068		4.03247		966.41	4.05756		966.41	4.04926
968.01	16.1335		4.20801		968.01	3.99438		968.01	4.0174					968.01	16.1335		4.40076		968.01	4.11633		968.01	4.12976					968.01	16.1335		4.03046		968.01	4.03699		968.01	4.05542
969.6	16.16		4.23926		969.6	4.02295		969.6	4.02759					969.6	16.16		4.3819		969.6	4.11218		969.6	4.12976					969.6	16.16		4.01428		969.6	4.06171		969.6	4.05542
971.21	16.1868		4.2226		971.21	3.98828		971.21	4.00726					971.21	16.1868		4.3924		971.21	4.10199		971.21	4.11938					971.21	16.1868		4.05664		971.21	4.06171		971.21	4.05133
972.8	16.2133		4.21014		972.8	4.01068		972.8	4.03772					972.8	16.2133		4.39026		972.8	4.13068		972.8	4.12976					972.8	16.2133		4.02234		972.8	4.04315		972.8	4.04303
974.41	16.2402		4.24133		974.41	3.98419		974.41	4.05194					974.41	16.2402		4.39026		974.41	4.09583		974.41	4.11115					974.41	16.2402		4.02637		974.41	4.04938		974.41	4.0658
976	16.2667		4.21844		976	4.02496		976	4.00525					976	16.2667		4.39868		976	4.12042		976	4.1153					976	16.2667		4.0365		976	4.0802		976	4.05542
977.59	16.2932		4.20178		977.59	4.03516		977.59	4.02759					977.61	16.2935		4.40918		977.61	4.12451		977.61	4.10699					977.61	16.2935		4.03046		977.61	4.06989		977.61	4.06165
979.21	16.3202		4.23297		979.21	4.00665		979.21	4.05804					979.21	16.3202		4.37347		979.21	4.11017		979.21	4.13385					979.21	16.3202		4.0506		979.21	4.06989		979.21	4.04926
980.8	16.3467		4.24548		980.8	4.00867		980.8	4.01129					980.81	16.3468		4.39026		980.81	4.09991		980.81	4.11322					980.81	16.3468		4.04456		980.81	4.06372		980.81	4.05133
982.41	16.3735		4.24133		982.41	3.99646		982.41	4.05804					982.41	16.3735		4.37976		982.41	4.11633		982.41	4.12561					982.41	16.3735		4.0365		982.41	4.05347		982.41	4.06165
984	16.4		4.25378		984	4.00867		984	4.02759					984	16.4		4.38818		984	4.10199		984	4.12146					984	16.4		4.06879		984	4.07404		984	4.05133
985.59	16.4265		4.21222		985.59	4.01276		985.59	4.00726					985.61	16.4268		4.37347		985.61	4.11835		985.61	4.14417					985.61	16.4268		4.06073		985.61	4.05756		985.61	4.0575
987.2	16.4533		4.2309		987.2	4.00867		987.2	4.07629					987.22	16.4537		4.39661		987.22	4.10608		987.22	4.12976					987.22	16.4537		4.05872		987.22	4.06171		987.22	4.06165
988.81	16.4802		4.24133		988.81	4.01068		988.81	4.02759					988.81	16.4802		4.40076		988.81	4.11633		988.81	4.12976					988.81	16.4802		4.04858		988.81	4.07196		988.81	4.06989
990.41	16.5068		4.20801		990.41	4.00256		990.41	4.04584					990.41	16.5068		4.4071		990.41	4.10809		990.41	4.14832					990.42	16.507		4.05664		990.42	4.0802		990.42	4.0658
992	16.5333		4.23505		992	4.01886		992	4.06616					992.01	16.5335		4.37769		992.01	4.11835		992.01	4.138					992.01	16.5335		4.05463		992.01	4.06372		992.01	4.06781
993.61	16.5602		4.2309		993.61	4.00458		993.61	4.02759					993.61	16.5602		4.40289		993.61	4.10809		993.61	4.13385					993.61	16.5602		4.04254		993.61	4.07404		993.61	4.06781
995.2	16.5867		4.23926		995.2	4.01477		995.2	4.05597					995.2	16.5867		4.40918		995.2	4.11017		995.2	4.14417					995.2	16.5867		4.03247		995.2	4.07812		995.2	4.04102
996.79	16.6132		4.23926		996.79	4.03723		996.79	4.06415					996.81	16.6135		4.38605		996.81	4.12244		996.81	4.14008					996.81	16.6135		4.04254		996.81	4.05756		996.81	4.06372
998.4	16.64		4.2309		998.4	3.9903		998.4	4.06207					998.4	16.64		4.41132		998.4	4.1286		998.4	4.11938					998.4	16.64		4.05664		998.4	4.0802		998.4	4.08228
1000.01	16.6668		4.2309		1000.01	4.03516		1000.01	4.0885					1000.01	16.6668		4.4071		1000.01	4.13678		1000.01	4.16486					1000.01	16.6668		4.04657		1000.01	4.0658		1000.01	4.07196
1001.61	16.6935		4.25586		1001.61	4.02295		1001.61	4.06006					1001.61	16.6935		4.41339		1001.61	4.11835		1001.61	4.13385					1001.61	16.6935		4.04657		1001.61	4.08429		1001.61	4.0802
1003.21	16.7202		4.22882		1003.21	4.01276		1003.21	4.04175					1003.21	16.7202		4.39447		1003.21	4.11017		1003.21	4.11938					1003.21	16.7202		4.08087		1003.21	4.06787		1003.21	4.06165
1004.81	16.7468		4.25586		1004.81	4.01068		1004.81	4.03571					1004.81	16.7468		4.43231		1004.81	4.13678		1004.81	4.138					1004.81	16.7468		4.0365		1004.81	4.06989		1004.81	4.0658
1006.42	16.7737		4.22882		1006.42	4.02704		1006.42	4.02759					1006.4	16.7733		4.41968		1006.4	4.13477		1006.4	4.15039					1006.41	16.7735		4.05872		1006.41	4.08228		1006.41	4.0575
1007.99	16.7998		4.24341		1007.99	4.02295		1007.99	4.07428					1008.01	16.8002		4.42389		1008.01	4.13068		1008.01	4.15247					1008.01	16.8002		4.06879		1008.01	4.07404		1008.01	4.07196
1009.6	16.8267		4.24548		1009.6	4.02704		1009.6	4.05804					1009.6	16.8267		4.40289		1009.6	4.14703		1009.6	4.14624					1009.6	16.8267		4.05664		1009.6	4.08636		1009.6	4.05957
1011.21	16.8535		4.22675		1011.21	4.01886		1011.21	4.06415					1011.21	16.8535		4.42181		1011.21	4.09991		1011.21	4.14008					1011.21	16.8535		4.06677		1011.21	4.07812		1011.21	4.07196
1012.82	16.8803		4.25378		1012.82	4.02704		1012.82	4.07629					1012.82	16.8803		4.4176		1012.82	4.12653		1012.82	4.14215					1012.8	16.88		4.06073		1012.8	4.0658		1012.8	4.08228
1014.41	16.9068		4.24133		1014.41	4.01477		1014.41	4.07428					1014.41	16.9068		4.41132		1014.41	4.14294		1014.41	4.138					1014.41	16.9068		4.04456		1014.41	4.07812		1014.41	4.06372
1016.01	16.9335		4.23926		1016.01	4.01276		1016.01	4.03772					1016.01	16.9335		4.42181		1016.01	4.11426		1016.01	4.14008					1016.01	16.9335		4.05463		1016.01	4.07812		1016.01	4.07404
1017.6	16.96		4.25586		1017.6	4.00867		1017.6	4.0946					1017.6	16.96		4.44073		1017.6	4.1286		1017.6	4.13593					1017.6	16.96		4.07281		1017.6	4.09253		1017.6	4.06372
1019.2	16.9867		4.24133		1019.2	4.01477		1019.2	4.10474					1019.21	16.9868		4.4071		1019.21	4.12244		1019.21	4.15662					1019.21	16.9868		4.06677		1019.21	4.07196		1019.21	4.06372
1020.8	17.0133		4.24756		1020.8	4.02496		1020.8	4.03772					1020.8	17.0133		4.40289		1020.8	4.13269		1020.8	4.14832					1020.8	17.0133		4.06073		1020.8	4.07812		1020.8	4.08228
1022.41	17.0402		4.24341		1022.41	4.02087		1022.41	4.10474					1022.41	17.0402		4.40918		1022.41	4.11633		1022.41	4.15454					1022.41	17.0402		4.05872		1022.41	4.08228		1022.41	4.05957
1024	17.0667		4.24133		1024	4.01886		1024	4.04175					1024.02	17.067		4.43439		1024.02	4.13477		1024.02	4.15247					1024	17.0667		4.05872		1024	4.08636		1024	4.0885
1025.61	17.0935		4.23926		1025.61	4.03314		1025.61	4.03973					1025.61	17.0935		4.41132		1025.61	4.13678		1025.61	4.15863					1025.61	17.0935		4.06073		1025.61	4.08844		1025.61	4.07196
1027.21	17.1202		4.25793		1027.21	4.03314		1027.21	4.10272					1027.21	17.1202		4.4176		1027.21	4.12653		1027.21	4.13385					1027.21	17.1202		4.06073		1027.21	4.10284		1027.21	4.0885
1028.8	17.1467		4.27252		1028.8	4.00256		1028.8	4.05597					1028.81	17.1468		4.41547		1028.81	4.13678		1028.81	4.17517					1028.81	17.1468		4.05872		1028.81	4.0802		1028.81	4.08435
1030.41	17.1735		4.24963		1030.41	4.02496		1030.41	4.06207					1030.41	17.1735		4.38818		1030.41	4.14703		1030.41	4.14624					1030.41	17.1735		4.08899		1030.41	4.09668		1030.41	4.07611
1032	17.2		4.2663		1032	4.02704		1032	4.10675					1032	17.2		4.43439		1032	4.15936		1032	4.15247					1032	17.2		4.07281		1032	4.10486		1032	4.08643
1033.61	17.2268		4.27252		1033.61	4.03723		1033.61	4.0946					1033.61	17.2268		4.44489		1033.61	4.17163		1033.61	4.15454					1033.59	17.2265		4.05463		1033.59	4.10693		1033.59	4.08643
1035.2	17.2533		4.23712		1035.2	4.02704		1035.2	4.07629					1035.2	17.2533		4.41968		1035.2	4.14294		1035.2	4.16278					1035.22	17.2537		4.06677		1035.22	4.09668		1035.22	4.10297
1036.79	17.2798		4.26001		1036.79	4.04742		1036.79	4.06207					1036.81	17.2802		4.43652		1036.81	4.15112		1036.81	4.1731					1036.81	17.2802		4.06073		1036.81	4.08228		1036.81	4.07611
1038.41	17.3068		4.24548		1038.41	4.06372		1038.41	4.09253					1038.42	17.307		4.41968		1038.42	4.1532		1038.42	4.14832					1038.4	17.3067		4.07281		1038.4	4.10486		1038.4	4.09467
1040.01	17.3335		4.26416		1040.01	4.03723		1040.01	4.10071					1040.01	17.3335		4.44489		1040.01	4.1286		1040.01	4.1731					1040.01	17.3335		4.07281		1040.01	4.10284		1040.01	4.07819
1041.61	17.3602		4.26208		1041.61	4.04742		1041.61	4.07227					1041.61	17.3602		4.44281		1041.61	4.14502		1041.61	4.16071					1041.61	17.3602		4.07886		1041.61	4.07611		1041.61	4.09058
1043.2	17.3867		4.25378		1043.2	4.03314		1043.2	4.0824					1043.2	17.3867		4.43018		1043.2	4.1532		1043.2	4.15247					1043.2	17.3867		4.08289		1043.2	4.09869		1043.2	4.08228
1044.81	17.4135		4.27667		1044.81	4.04333		1044.81	4.08038					1044.81	17.4135		4.42389		1044.81	4.12451		1044.81	4.15662					1044.81	17.4135		4.07483		1044.81	4.10284		1044.81	4.07404
1046.4	17.44		4.27875		1046.4	4.03723		1046.4	4.0885					1046.4	17.44		4.44281		1046.4	4.14294		1046.4	4.15039					1046.4	17.44		4.07281		1046.4	4.08636		1046.4	4.07404
1047.99	17.4665		4.26837		1047.99	4.04944		1047.99	4.0946					1048.01	17.4668		4.4386		1048.01	4.14703		1048.01	4.1731					1048.01	17.4668		4.06677		1048.01	4.10693		1048.01	4.0802
1049.6	17.4933		4.27667		1049.6	4.02295		1049.6	4.09253					1049.62	17.4937		4.43231		1049.62	4.12042		1049.62	4.14417					1049.62	17.4937		4.09705		1049.62	4.09668		1049.62	4.08643
1051.21	17.5202		4.25378		1051.21	4.04132		1051.21	4.06616					1051.21	17.5202		4.43439		1051.21	4.13885		1051.21	4.17517					1051.21	17.5202		4.10107		1051.21	4.09668		1051.21	4.0885
1052.81	17.5468		4.26416		1052.81	4.04742		1052.81	4.08441					1052.81	17.5468		4.44281		1052.81	4.13477		1052.81	4.17517					1052.81	17.5468		4.08087		1052.81	4.08844		1052.81	4.11121
1054.4	17.5733		4.2663		1054.4	4.03723		1054.4	4.0946					1054.41	17.5735		4.42389		1054.41	4.14294		1054.41	4.16071					1054.41	17.5735		4.10107		1054.41	4.09253		1054.41	4.09467
1056.01	17.6002		4.2663		1056.01	4.06982		1056.01	4.06006					1056.01	17.6002		4.43652		1056.01	4.14911		1056.01	4.15863					1056.01	17.6002		4.06073		1056.01	4.10693		1056.01	4.09674
1057.6	17.6267		4.28497		1057.6	4.04742		1057.6	4.08038					1057.6	17.6267		4.44281		1057.6	4.17572		1057.6	4.17932					1057.6	17.6267		4.08289		1057.6	4.10077		1057.6	4.09882
1059.19	17.6532		4.2746		1059.19	4.04132		1059.19	4.06616					1059.21	17.6535		4.4491		1059.21	4.13678		1059.21	4.1814					1059.21	17.6535		4.09906		1059.21	4.11102		1059.21	4.09259
1060.81	17.6802		4.2663		1060.81	4.05353		1060.81	4.07227					1060.8	17.68		4.45331		1060.8	4.16345		1060.8	4.17102					1060.8	17.68		4.06677		1060.8	4.10486		1060.8	4.09467
1062.41	17.7068		4.27667		1062.41	4.06573		1062.41	4.04584					1062.41	17.7068		4.41339		1062.41	4.13678		1062.41	4.1731					1062.41	17.7068		4.10712		1062.41	4.12543		1062.41	4.08435
1064.01	17.7335		4.29541		1064.01	4.06573		1064.01	4.04993					1064.02	17.7337		4.45123		1064.02	4.17987		1064.02	4.15863					1064.02	17.7337		4.06879		1064.02	4.10693		1064.02	4.0885
1065.6	17.76		4.28912		1065.6	4.02905		1065.6	4.12708					1065.61	17.7602		4.43439		1065.61	4.15729		1065.61	4.18756					1065.61	17.7602		4.08899		1065.61	4.10901		1065.61	4.0802
1067.2	17.7867		4.2746		1067.2	4.03723		1067.2	4.13727					1067.21	17.7868		4.45123		1067.21	4.15936		1067.21	4.16901					1067.21	17.7868		4.09503		1067.21	4.10077		1067.21	4.09058
1068.8	17.8133		4.28082		1068.8	4.04333		1068.8	4.11285					1068.8	17.8133		4.4491		1068.8	4.14911		1068.8	4.17725					1068.8	17.8133		4.07684		1068.8	4.11719		1068.8	4.09674
1070.41	17.8402		4.25378		1070.41	4.05151		1070.41	4.10071					1070.41	17.8402		4.45544		1070.41	4.17572		1070.41	4.19788					1070.41	17.8402		4.11725		1070.41	4.11102		1070.41	4.09467
1072.02	17.867		4.27252		1072.02	4.06781		1072.02	4.07629					1072	17.8667		4.45752		1072	4.17572		1072	4.17102					1072	17.8667		4.0849		1072	4.1131		1072	4.09674
1073.61	17.8935		4.28705		1073.61	4.05762		1073.61	4.10272					1073.61	17.8935		4.45123		1073.61	4.1532		1073.61	4.16486					1073.61	17.8935		4.10107		1073.61	4.09869		1073.61	4.0885
1075.21	17.9202		4.27045		1075.21	4.07391		1075.21	4.10675					1075.21	17.9202		4.47015		1075.21	4.1532		1075.21	4.18964					1075.2	17.92		4.0849		1075.2	4.10901		1075.2	4.11121
1076.8	17.9467		4.27252		1076.8	4.06982		1076.8	4.0885					1076.81	17.9468		4.44489		1076.81	4.19006		1076.81	4.16693					1076.81	17.9468		4.08698		1076.81	4.13367		1076.81	4.10498
1078.4	17.9733		4.28497		1078.4	4.06372		1078.4	4.13116					1078.41	17.9735		4.4491		1078.41	4.15112		1078.41	4.15863					1078.41	17.9735		4.10712		1078.41	4.10901		1078.41	4.09467
1080	18		4.29541		1080	4.04132		1080	4.09052					1080	18		4.43439		1080	4.17163		1080	4.1814					1080.01	18.0002		4.0708		1080.01	4.10901		1080.01	4.10913
1081.61	18.0268		4.2912		1081.61	4.05554		1081.61	4.11694					1081.61	18.0268		4.44702		1081.61	4.15729		1081.61	4.16486					1081.61	18.0268		4.091		1081.61	4.11719		1081.61	4.11328
1083.2	18.0533		4.26837		1083.2	4.03516		1083.2	4.09253					1083.2	18.0533		4.47223		1083.2	4.13678		1083.2	4.1731					1083.2	18.0533		4.1051		1083.2	4.11926		1083.2	4.09467
1084.81	18.0802		4.28705		1084.81	4.06573		1084.81	4.09863					1084.81	18.0802		4.46802		1084.81	4.1778		1084.81	4.20203					1084.81	18.0802		4.09503		1084.81	4.12543		1084.81	4.10706
1086.4	18.1067		4.27045		1086.4	4.06781		1086.4	4.08649					1086.4	18.1067		4.46173		1086.4	4.16547		1086.4	4.1731					1086.42	18.107		4.10107		1086.42	4.12134		1086.42	4.11737
1088.01	18.1335		4.28082		1088.01	4.07391		1088.01	4.0885					1088.01	18.1335		4.4491		1088.01	4.15112		1088.01	4.17932					1088.01	18.1335		4.06677		1088.01	4.13367		1088.01	4.11121
1089.6	18.16		4.28705		1089.6	4.05353		1089.6	4.11084					1089.61	18.1602		4.45331		1089.61	4.17987		1089.61	4.17517					1089.61	18.1602		4.10107		1089.61	4.11926		1089.61	4.11536
1091.2	18.1867		4.28082		1091.2	4.05554		1091.2	4.11694					1091.2	18.1867		4.48273		1091.2	4.16138		1091.2	4.17932					1091.2	18.1867		4.08899		1091.2	4.12543		1091.2	4.11945
1092.81	18.2135		4.31409		1092.81	4.06372		1092.81	4.09052					1092.81	18.2135		4.46802		1092.81	4.16547		1092.81	4.16486					1092.81	18.2135		4.10107		1092.81	4.1275		1092.81	4.10706
1094.4	18.24		4.28912		1094.4	4.05554		1094.4	4.12915					1094.4	18.24		4.47223		1094.4	4.18805		1094.4	4.20203					1094.4	18.24		4.11115		1094.4	4.13574		1094.4	4.12152
1096.01	18.2668		4.27045		1096.01	4.08411		1096.01	4.08649					1096.01	18.2668		4.45752		1096.01	4.17572		1096.01	4.18756					1096.01	18.2668		4.10107		1096.01	4.12341		1096.01	4.11945
1097.6	18.2933		4.28082		1097.6	4.0943		1097.6	4.12708					1097.6	18.2933		4.45331		1097.6	4.16138		1097.6	4.17932					1097.6	18.2933		4.11523		1097.6	4.1275		1097.6	4.09058
1099.21	18.3202		4.28497		1099.21	4.078		1099.21	4.08649					1099.21	18.3202		4.46594		1099.21	4.15527		1099.21	4.19586					1099.21	18.3202		4.09705		1099.21	4.11926		1099.21	4.12567
1100.8	18.3467		4.28912		1100.8	4.08002		1100.8	4.0946					1100.81	18.3468		4.45331		1100.81	4.16547		1100.81	4.18549					1100.81	18.3468		4.1051		1100.81	4.13367		1100.81	4.11737
1102.41	18.3735		4.29956		1102.41	4.06171		1102.41	4.12305					1102.41	18.3735		4.47223		1102.41	4.1532		1102.41	4.17517					1102.41	18.3735		4.10309		1102.41	4.12958		1102.41	4.12976
1104.01	18.4002		4.29333		1104.01	4.07593		1104.01	4.09662					1104	18.4		4.46173		1104	4.18805		1104	4.19586					1104.01	18.4002		4.10712		1104.01	4.13159		1104.01	4.11737
1105.6	18.4267		4.29541		1105.6	4.08612		1105.6	4.13318					1105.62	18.427		4.45752		1105.62	4.17987		1105.62	4.17102					1105.6	18.4267		4.10712		1105.6	4.10901		1105.6	4.11945
1107.21	18.4535		4.2912		1107.21	4.05554		1107.21	4.09052					1107.21	18.4535		4.45331		1107.21	4.19214		1107.21	4.19379					1107.21	18.4535		4.11115		1107.21	4.12543		1107.21	4.13391
1108.82	18.4803		4.29956		1108.82	4.05963		1108.82	4.11493					1108.8	18.48		4.48065		1108.8	4.20447		1108.8	4.18756					1108.82	18.4803		4.10309		1108.82	4.12341		1108.82	4.09467
1110.41	18.5068		4.30786		1110.41	4.08612		1110.41	4.14337					1110.41	18.5068		4.45966		1110.41	4.19214		1110.41	4.20203					1110.41	18.5068		4.09302		1110.41	4.12958		1110.41	4.11121
1112.01	18.5335		4.29541		1112.01	4.06573		1112.01	4.0946					1112	18.5333		4.46173		1112	4.17163		1112	4.1731					1112.02	18.5337		4.11115		1112.02	4.10901		1112.02	4.14014
1113.6	18.56		4.2912		1113.6	4.06982		1113.6	4.07428					1113.61	18.5602		4.46381		1113.61	4.18396		1113.61	4.19586					1113.61	18.5602		4.13135		1113.61	4.12958		1113.61	4.13184
1115.21	18.5868		4.27045		1115.21	4.07593		1115.21	4.09863					1115.21	18.5868		4.47852		1115.21	4.16345		1115.21	4.18964					1115.21	18.5868		4.09705		1115.21	4.10901		1115.21	4.1236
1116.8	18.6133		4.29749		1116.8	4.08002		1116.8	4.09662					1116.81	18.6135		4.46381		1116.81	4.20447		1116.81	4.19171					1116.81	18.6135		4.1051		1116.81	4.12134		1116.81	4.09882
1118.41	18.6402		4.28705		1118.41	4.09637		1118.41	4.11493					1118.41	18.6402		4.48486		1118.41	4.17572		1118.41	4.20618					1118.41	18.6402		4.11523		1118.41	4.14398		1118.41	4.11536
1120.02	18.667		4.30786		1120.02	4.07391		1120.02	4.10675					1120	18.6667		4.47223		1120	4.17163		1120	4.19995					1120.02	18.667		4.1394		1120.02	4.14398		1120.02	4.11536
1121.59	18.6932		4.30371		1121.59	4.07593		1121.59	4.11084					1121.61	18.6935		4.46173		1121.61	4.17987		1121.61	4.21649					1121.61	18.6935		4.12732		1121.61	4.15216		1121.61	4.11536
1123.2	18.72		4.30786		1123.2	4.06982		1123.2	4.10675					1123.2	18.72		4.46802		1123.2	4.17987		1123.2	4.21442					1123.2	18.72		4.11115		1123.2	4.12543		1123.2	4.12567
1124.81	18.7468		4.31409		1124.81	4.07391		1124.81	4.12305					1124.81	18.7468		4.46594		1124.81	4.16754		1124.81	4.20618					1124.81	18.7468		4.12128		1124.81	4.13367		1124.81	4.11737
1126.41	18.7735		4.28497		1126.41	4.05762		1126.41	4.11285					1126.4	18.7733		4.48694		1126.4	4.19421		1126.4	4.20825					1126.41	18.7735		4.08899		1126.41	4.13367		1126.41	4.11945
1128	18.8		4.30994		1128	4.08209		1128	4.12506					1128.01	18.8002		4.46802		1128.01	4.1983		1128.01	4.22473					1128.01	18.8002		4.12329		1128.01	4.1275		1128.01	4.11737
1129.61	18.8268		4.30994		1129.61	4.05353		1129.61	4.13318					1129.61	18.8268		4.46594		1129.61	4.16345		1129.61	4.19995					1129.61	18.8268		4.11316		1129.61	4.12341		1129.61	4.12976
1131.22	18.8537		4.30994		1131.22	4.09229		1131.22	4.11896					1131.2	18.8533		4.48486		1131.2	4.20032		1131.2	4.22064					1131.22	18.8537		4.12128		1131.22	4.15631		1131.22	4.12152
1132.81	18.8802		4.29333		1132.81	4.06573		1132.81	4.13116					1132.81	18.8802		4.46594		1132.81	4.18396		1132.81	4.18341					1132.81	18.8802		4.11926		1132.81	4.13574		1132.81	4.1236
1134.42	18.907		4.29333		1134.42	4.06573		1134.42	4.12506					1134.4	18.9067		4.47644		1134.4	4.18396		1134.4	4.19171					1134.4	18.9067		4.10712		1134.4	4.1275		1134.4	4.11121
1136.01	18.9335		4.32452		1136.01	4.09021		1136.01	4.12097					1136.01	18.9335		4.46802		1136.01	4.20447		1136.01	4.21033					1136.01	18.9335		4.11926		1136.01	4.13983		1136.01	4.11536
1137.6	18.96		4.30994		1137.6	4.09839		1137.6	4.14941					1137.61	18.9602		4.47644		1137.61	4.18188		1137.61	4.21442					1137.61	18.9602		4.12933		1137.61	4.12341		1137.61	4.14215
1139.21	18.9868		4.31409		1139.21	4.07593		1139.21	4.10071					1139.21	18.9868		4.46802		1139.21	4.17987		1139.21	4.21857					1139.21	18.9868		4.10913		1139.21	4.14807		1139.21	4.12775
1140.81	19.0135		4.30371		1140.81	4.1004		1140.81	4.0824					1140.81	19.0135		4.46594		1140.81	4.19623		1140.81	4.22888					1140.81	19.0135		4.10712		1140.81	4.15015		1140.81	4.14838
1142.42	19.0403		4.29541		1142.42	4.1004		1142.42	4.10474					1142.4	19.04		4.49536		1142.4	4.19006		1142.4	4.19995					1142.4	19.04		4.12329		1142.4	4.14807		1142.4	4.13599
1144.01	19.0668		4.30579		1144.01	4.09839		1144.01	4.11493					1144.01	19.0668		4.48694		1144.01	4.16754		1144.01	4.20203					1144.01	19.0668		4.10913		1144.01	4.15015		1144.01	4.13184
1145.6	19.0933		4.3266		1145.6	4.09229		1145.6	4.10272					1145.6	19.0933		4.48694		1145.6	4.18597		1145.6	4.20825					1145.6	19.0933		4.11926		1145.6	4.15015		1145.6	4.14014
1147.21	19.1202		4.29541		1147.21	4.07593		1147.21	4.10071					1147.21	19.1202		4.49536		1147.21	4.17163		1147.21	4.19379					1147.21	19.1202		4.09705		1147.21	4.15216		1147.21	4.14215
1148.81	19.1468		4.32245		1148.81	4.0943		1148.81	4.12708					1148.81	19.1468		4.47223		1148.81	4.19214		1148.81	4.21857					1148.82	19.147		4.13135		1148.82	4.146		1148.82	4.13599
1150.41	19.1735		4.31616		1150.41	4.07593		1150.41	4.12506					1150.41	19.1735		4.48907		1150.41	4.21472		1150.41	4.21234					1150.41	19.1735		4.12128		1150.41	4.13159		1150.41	4.15253
1152.01	19.2002		4.30371		1152.01	4.06982		1152.01	4.0824					1152.01	19.2002		4.49536		1152.01	4.17987		1152.01	4.20203					1152.01	19.2002		4.12531		1152.01	4.13367		1152.01	4.13184
1153.6	19.2267		4.3183		1153.6	4.11469		1153.6	4.13727					1153.6	19.2267		4.47852		1153.6	4.17572		1153.6	4.23303					1153.62	19.227		4.11725		1153.62	4.1604		1153.62	4.13599
1155.21	19.2535		4.29956		1155.21	4.10858		1155.21	4.13116					1155.21	19.2535		4.46802		1155.21	4.20856		1155.21	4.22064					1155.21	19.2535		4.13739		1155.21	4.1604		1155.21	4.13599
1156.8	19.28		4.3183		1156.8	4.1004		1156.8	4.12708					1156.8	19.28		4.48694		1156.8	4.17987		1156.8	4.21033					1156.8	19.28		4.15356		1156.8	4.14807		1156.8	4.13599
1158.41	19.3068		4.30579		1158.41	4.078		1158.41	4.13928					1158.41	19.3068		4.49329		1158.41	4.20856		1158.41	4.21649					1158.41	19.3068		4.12933		1158.41	4.14191		1158.41	4.13391
1160.02	19.3337		4.32037		1160.02	4.10449		1160.02	4.1413					1160.02	19.3337		4.46802		1160.02	4.21472		1160.02	4.22064					1160	19.3333		4.12329		1160	4.15216		1160	4.12976
1161.61	19.3602		4.31409		1161.61	4.08209		1161.61	4.10474					1161.61	19.3602		4.48486		1161.61	4.19623		1161.61	4.20203					1161.61	19.3602		4.14349		1161.61	4.15631		1161.61	4.1463
1163.2	19.3867		4.31409		1163.2	4.10449		1163.2	4.13318					1163.21	19.3868		4.48065		1163.21	4.20447		1163.21	4.21857					1163.21	19.3868		4.10309		1163.21	4.15833		1163.21	4.15253
1164.8	19.4133		4.32452		1164.8	4.09839		1164.8	4.16162					1164.81	19.4135		4.47852		1164.81	4.20856		1164.81	4.21442					1164.81	19.4135		4.13336		1164.81	4.17072		1164.81	4.13806
1166.41	19.4402		4.30371		1166.41	4.10657		1166.41	4.12915					1166.41	19.4402		4.48273		1166.41	4.19006		1166.41	4.21857					1166.41	19.4402		4.12531		1166.41	4.14807		1166.41	4.14215
1168	19.4667		4.32867		1168	4.12286		1168	4.13116					1168	19.4667		4.50165		1168	4.19623		1168	4.22272					1168	19.4667		4.11316		1168	4.16248		1168	4.13599
1169.61	19.4935		4.34113		1169.61	4.08612		1169.61	4.14941					1169.61	19.4935		4.50165		1169.61	4.1983		1169.61	4.21234					1169.61	19.4935		4.13336		1169.61	4.16864		1169.61	4.14423
1171.2	19.52		4.33075		1171.2	4.10449		1171.2	4.11493					1171.2	19.52		4.50165		1171.2	4.20447		1171.2	4.21234					1171.2	19.52		4.13336		1171.2	4.12134		1171.2	4.13184
1172.81	19.5468		4.32037		1172.81	4.09229		1172.81	4.17584					1172.81	19.5468		4.48694		1172.81	4.20239		1172.81	4.22272					1172.81	19.5468		4.13336		1172.81	4.16248		1172.81	4.17316
1174.41	19.5735		4.30164		1174.41	4.1004		1174.41	4.12305					1174.42	19.5737		4.508		1174.42	4.22491		1174.42	4.20825					1174.42	19.5737		4.13336		1174.42	4.13367		1174.42	4.14838
1176.01	19.6002		4.32245		1176.01	4.10449		1176.01	4.11694					1176.01	19.6002		4.46802		1176.01	4.18805		1176.01	4.21033					1176.01	19.6002		4.14142		1176.01	4.15631		1176.01	4.1463
1177.61	19.6268		4.3266		1177.61	4.08612		1177.61	4.19006					1177.61	19.6268		4.51221		1177.61	4.22491		1177.61	4.22473					1177.61	19.6268		4.14142		1177.61	4.15015		1177.61	4.15045
1179.2	19.6533		4.30994		1179.2	4.10449		1179.2	4.10883					1179.2	19.6533		4.49957		1179.2	4.23517		1179.2	4.22272					1179.2	19.6533		4.12128		1179.2	4.16455		1179.2	4.1236
1180.81	19.6802		4.3183		1180.81	4.10449		1180.81	4.17383					1180.81	19.6802		4.48907		1180.81	4.19623		1180.81	4.23096					1180.81	19.6802		4.14349		1180.81	4.15424		1180.81	4.15869
1182.4	19.7067		4.33075		1182.4	4.09021		1182.4	4.17383					1182.4	19.7067		4.51428		1182.4	4.20032		1182.4	4.22064					1182.4	19.7067		4.14142		1182.4	4.17072		1182.4	4.1463
1183.99	19.7332		4.3349		1183.99	4.10657		1183.99	4.11896					1184.01	19.7335		4.50378		1184.01	4.21265		1184.01	4.22064					1184.01	19.7335		4.14142		1184.01	4.15424		1184.01	4.15045
1185.6	19.76		4.33905		1185.6	4.10449		1185.6	4.18195					1185.62	19.7603		4.49957		1185.62	4.19214		1185.62	4.23511					1185.62	19.7603		4.12531		1185.62	4.15833		1185.62	4.14215
1187.21	19.7868		4.34534		1187.21	4.11267		1187.21	4.17181					1187.21	19.7868		4.50378		1187.21	4.22083		1187.21	4.23718					1187.21	19.7868		4.12732		1187.21	4.15833		1187.21	4.12976
1188.81	19.8135		4.32452		1188.81	4.1004		1188.81	4.11896					1188.81	19.8135		4.49329		1188.81	4.20648		1188.81	4.22272					1188.81	19.8135		4.14954		1188.81	4.16455		1188.81	4.14838
1190.4	19.84		4.34113		1190.4	4.1106		1190.4	4.12915					1190.41	19.8402		4.52899		1190.41	4.21674		1190.41	4.22888					1190.41	19.8402		4.13739		1190.41	4.14191		1190.41	4.13806
1192.01	19.8668		4.3349		1192.01	4.1106		1192.01	4.13116					1192.01	19.8668		4.508		1192.01	4.21881		1192.01	4.22272					1192.01	19.8668		4.14752		1192.01	4.15631		1192.01	4.16077
1193.6	19.8933		4.32037		1193.6	4.10449		1193.6	4.17786					1193.6	19.8933		4.49957		1193.6	4.1983		1193.6	4.23718					1193.6	19.8933		4.15558		1193.6	4.16864		1193.6	4.16077
1195.19	19.9198		4.32867		1195.19	4.1106		1195.19	4.16571					1195.21	19.9202		4.49744		1195.21	4.19421		1195.21	4.23096					1195.21	19.9202		4.13538		1195.21	4.1748		1195.21	4.16492
1196.8	19.9467		4.34534		1196.8	4.12286		1196.8	4.15552					1196.82	19.947		4.50165		1196.82	4.20239		1196.82	4.22681					1196.8	19.9467		4.14349		1196.8	4.18097		1196.8	4.1546
1198.41	19.9735		4.3266		1198.41	4.11676		1198.41	4.16162					1198.41	19.9735		4.51636		1198.41	4.21472		1198.41	4.2392					1198.41	19.9735		4.13336		1198.41	4.15424		1198.41	4.1463
1200.01	20.0002		4.34741		1200.01	4.10858		1200.01	4.13519					1200.01	20.0002		4.49957		1200.01	4.22491		1200.01	4.22064					1200.02	20.0003		4.12933		1200.02	4.17072		1200.02	4.1463
1201.6	20.0267		4.34534		1201.6	4.09637		1201.6	4.14941					1201.61	20.0268		4.50165		1201.61	4.19214		1201.61	4.24127					1201.61	20.0268		4.14752		1201.61	4.15833		1201.61	4.15869
1203.21	20.0535		4.3349		1203.21	4.12695		1203.21	4.16364					1203.21	20.0535		4.508		1203.21	4.21881		1203.21	4.22681					1203.21	20.0535		4.15356		1203.21	4.16656		1203.21	4.13806
1204.8	20.08		4.35571		1204.8	4.11676		1204.8	4.1413					1204.8	20.08		4.50586		1204.8	4.20648		1204.8	4.2392					1204.8	20.08		4.17578		1204.8	4.1604		1204.8	4.1463
1206.41	20.1068		4.34326		1206.41	4.12695		1206.41	4.12097					1206.41	20.1068		4.50165		1206.41	4.23517		1206.41	4.2475					1206.41	20.1068		4.15558		1206.41	4.15424		1206.41	4.16284
1208	20.1333		4.33698		1208	4.13306		1208	4.13519					1208.02	20.1337		4.49744		1208.02	4.20648		1208.02	4.22888					1208.02	20.1337		4.15155		1208.02	4.18921		1208.02	4.16901
1209.61	20.1602		4.3349		1209.61	4.12488		1209.61	4.12915					1209.61	20.1602		4.51636		1209.61	4.20032		1209.61	4.2392					1209.61	20.1602		4.14349		1209.61	4.1604		1209.61	4.1463
1211.21	20.1868		4.33698		1211.21	4.13715		1211.21	4.1535					1211.21	20.1868		4.51428		1211.21	4.21881		1211.21	4.24335					1211.21	20.1868		4.15155		1211.21	4.17896		1211.21	4.1463
1212.8	20.2133		4.3349		1212.8	4.11469		1212.8	4.19415					1212.81	20.2135		4.52692		1212.81	4.21881		1212.81	4.23511					1212.81	20.2135		4.14142		1212.81	4.17072		1212.81	4.15869
1214.41	20.2402		4.33905		1214.41	4.14325		1214.41	4.1413					1214.41	20.2402		4.51428		1214.41	4.22699		1214.41	4.22681					1214.41	20.2402		4.14752		1214.41	4.16656		1214.41	4.15869
1216	20.2667		4.34326		1216	4.11877		1216	4.1535					1216	20.2667		4.51428		1216	4.23108		1216	4.24127					1216	20.2667		4.16772		1216	4.18512		1216	4.16492
1217.59	20.2932		4.34326		1217.59	4.12286		1217.59	4.17584					1217.61	20.2935		4.52692		1217.61	4.1983		1217.61	4.22888					1217.61	20.2935		4.14551		1217.61	4.18097		1217.61	4.15869
1219.22	20.3203		4.36194		1219.22	4.1106		1219.22	4.13928					1219.2	20.32		4.52271		1219.2	4.23315		1219.2	4.23096					1219.2	20.32		4.1394		1219.2	4.18921		1219.2	4.17731
1220.81	20.3468		4.34113		1220.81	4.11676		1220.81	4.18195					1220.81	20.3468		4.51428		1220.81	4.21057		1220.81	4.23303					1220.81	20.3468		4.15961		1220.81	4.17896		1220.81	4.17316
1222.42	20.3737		4.3349		1222.42	4.10449		1222.42	4.13727					1222.4	20.3733		4.52692		1222.4	4.21472		1222.4	4.23096					1222.42	20.3737		4.16974		1222.42	4.17072		1222.42	4.16077
1224.01	20.4002		4.34534		1224.01	4.12079		1224.01	4.14941					1224.01	20.4002		4.52057		1224.01	4.23315		1224.01	4.25781					1224.01	20.4002		4.16772		1224.01	4.19128		1224.01	4.14215
1225.61	20.4268		4.35156		1225.61	4.11877		1225.61	4.20026					1225.61	20.4268		4.52057		1225.61	4.21057		1225.61	4.23718					1225.61	20.4268		4.15759		1225.61	4.16864		1225.61	4.14423
1227.2	20.4533		4.35986		1227.2	4.11267		1227.2	4.12915					1227.2	20.4533		4.508		1227.2	4.21265		1227.2	4.23096					1227.2	20.4533		4.14349		1227.2	4.1748		1227.2	4.1546
1228.81	20.4802		4.35986		1228.81	4.13104		1228.81	4.1413					1228.81	20.4802		4.508		1228.81	4.23724		1228.81	4.23096					1228.81	20.4802		4.15961		1228.81	4.16864		1228.81	4.17108
1230.4	20.5067		4.33075		1230.4	4.1004		1230.4	4.19208					1230.4	20.5067		4.52271		1230.4	4.23517		1230.4	4.24542					1230.4	20.5067		4.1394		1230.4	4.17896		1230.4	4.15253
1232.01	20.5335		4.33698		1232.01	4.11877		1232.01	4.15552					1232.01	20.5335		4.48907		1232.01	4.22083		1232.01	4.26196					1232.01	20.5335		4.15961		1232.01	4.18921		1232.01	4.1897
1233.61	20.5602		4.35986		1233.61	4.12695		1233.61	4.16162					1233.62	20.5603		4.52478		1233.62	4.24957		1233.62	4.25989					1233.6	20.56		4.15558		1233.6	4.16656		1233.6	4.18555
1235.21	20.5868		4.34326		1235.21	4.12286		1235.21	4.17584					1235.21	20.5868		4.5437		1235.21	4.23108		1235.21	4.24127					1235.21	20.5868		4.15759		1235.21	4.18097		1235.21	4.15253
1236.8	20.6133		4.34741		1236.8	4.13104		1236.8	4.11896					1236.81	20.6135		4.52057		1236.81	4.21674		1236.81	4.2392					1236.81	20.6135		4.16364		1236.81	4.17688		1236.81	4.17523
1238.41	20.6402		4.34741		1238.41	4.11469		1238.41	4.16364					1238.41	20.6402		4.52478		1238.41	4.24341		1238.41	4.24127					1238.41	20.6402		4.16364		1238.41	4.19128		1238.41	4.16284
1240.01	20.6668		4.36615		1240.01	4.12897		1240.01	4.15961					1240.01	20.6668		4.51221		1240.01	4.20447		1240.01	4.25366					1240.01	20.6668		4.14954		1240.01	4.18512		1240.01	4.17108
1241.6	20.6933		4.35364		1241.6	4.11469		1241.6	4.16772					1241.6	20.6933		4.51636		1241.6	4.25568		1241.6	4.2475					1241.6	20.6933		4.14752		1241.6	4.18097		1241.6	4.15869
1243.21	20.7202		4.35156		1243.21	4.13104		1243.21	4.17383					1243.21	20.7202		4.51221		1243.21	4.23517		1243.21	4.25165					1243.21	20.7202		4.17175		1243.21	4.17273		1243.21	4.16077
1244.8	20.7467		4.35986		1244.8	4.14935		1244.8	4.17786					1244.8	20.7467		4.52692		1244.8	4.20648		1244.8	4.2475					1244.82	20.747		4.14954		1244.82	4.1748		1244.82	4.16077
1246.41	20.7735		4.32245		1246.41	4.14124		1246.41	4.17181					1246.41	20.7735		4.52057		1246.41	4.23108		1246.41	4.25366					1246.41	20.7735		4.15356		1246.41	4.18097		1246.41	4.17108
1248	20.8		4.36194		1248	4.12286		1248	4.16974					1248.02	20.8003		4.53113		1248.02	4.23108		1248.02	4.25366					1248.02	20.8003		4.16565		1248.02	4.18713		1248.02	4.14423
1249.6	20.8267		4.3703		1249.6	4.10449		1249.6	4.17181					1249.61	20.8268		4.53741		1249.61	4.23108		1249.61	4.26404					1249.61	20.8268		4.16162		1249.61	4.1748		1249.61	4.17731
1251.21	20.8535		4.33698		1251.21	4.12695		1251.21	4.18396					1251.21	20.8535		4.52057		1251.21	4.25159		1251.21	4.26611					1251.21	20.8535		4.16974		1251.21	4.19128		1251.21	4.16699
1252.8	20.88		4.36401		1252.8	4.15143		1252.8	4.20636					1252.8	20.88		4.52899		1252.8	4.2475		1252.8	4.24127					1252.81	20.8802		4.1778		1252.81	4.19128		1252.81	4.17938
1254.41	20.9068		4.35986		1254.41	4.14124		1254.41	4.16974					1254.41	20.9068		4.52271		1254.41	4.21674		1254.41	4.25165					1254.41	20.9068		4.17377		1254.41	4.17688		1254.41	4.19177
1256	20.9333		4.36615		1256	4.14124		1256	4.18805					1256	20.9333		4.52271		1256	4.21881		1256	4.25366					1256	20.9333		4.18182		1256	4.22211		1256	4.18347
1257.59	20.9598		4.3703		1257.59	4.13306		1257.59	4.20837					1257.61	20.9602		4.53741		1257.61	4.25775		1257.61	4.2475					1257.61	20.9602		4.15759		1257.61	4.18713		1257.61	4.16901
1259.2	20.9867		4.35364		1259.2	4.14124		1259.2	4.15552					1259.22	20.987		4.52692		1259.22	4.21265		1259.22	4.26196					1259.22	20.987		4.16565		1259.22	4.18921		1259.22	4.18762
1260.81	21.0135		4.35571		1260.81	4.14325		1260.81	4.15149					1260.81	21.0135		4.53528		1260.81	4.22083		1260.81	4.25989					1260.81	21.0135		4.16974		1260.81	4.18921		1260.81	4.17938
1262.41	21.0402		4.35156		1262.41	4.12488		1262.41	4.16162					1262.41	21.0402		4.5332		1262.41	4.2475		1262.41	4.25781					1262.41	21.0402		4.16772		1262.41	4.20569		1262.41	4.18762
1264	21.0667		4.36194		1264	4.13507		1264	4.20428					1264.01	21.0668		4.53113		1264.01	4.24133		1264.01	4.24542					1264.01	21.0668		4.16974		1264.01	4.18921		1264.01	4.16492
1265.61	21.0935		4.37653		1265.61	4.12286		1265.61	4.19415					1265.61	21.0935		4.52899		1265.61	4.24957		1265.61	4.25574					1265.61	21.0935		4.1778		1265.61	4.17273		1265.61	4.17523
1267.22	21.1203		4.36823		1267.22	4.13916		1267.22	4.14941					1267.2	21.12		4.51849		1267.2	4.25775		1267.2	4.24957					1267.2	21.12		4.18787		1267.2	4.19128		1267.2	4.1814
1268.79	21.1465		4.37445		1268.79	4.13306		1268.79	4.13928					1268.81	21.1468		4.53113		1268.81	4.22699		1268.81	4.2475					1268.81	21.1468		4.15356		1268.81	4.19952		1268.81	4.20209
1270.4	21.1733		4.35986		1270.4	4.14124		1270.4	4.20428					1270.4	21.1733		4.54584		1270.4	4.24542		1270.4	4.26196					1270.42	21.1737		4.18585		1270.42	4.19745		1270.42	4.1814
1272.01	21.2002		4.37238		1272.01	4.13306		1272.01	4.15759					1272.01	21.2002		4.55841		1272.01	4.22906		1272.01	4.26813					1272.01	21.2002		4.16974		1272.01	4.18097		1272.01	4.17523
1273.61	21.2268		4.3703		1273.61	4.13306		1273.61	4.20636					1273.61	21.2268		4.52692		1273.61	4.23932		1273.61	4.25574					1273.6	21.2267		4.15961		1273.6	4.17688		1273.6	4.18347
1275.21	21.2535		4.36823		1275.21	4.14325		1275.21	4.14539					1275.21	21.2535		4.5437		1275.21	4.25159		1275.21	4.25574					1275.21	21.2535		4.17578		1275.21	4.1933		1275.21	4.19385
1276.81	21.2802		4.37445		1276.81	4.13507		1276.81	4.15149					1276.81	21.2802		4.54791		1276.81	4.25366		1276.81	4.24957					1276.81	21.2802		4.1778		1276.81	4.18713		1276.81	4.17108
1278.4	21.3067		4.37238		1278.4	4.15753		1278.4	4.22058					1278.4	21.3067		4.53113		1278.4	4.22491		1278.4	4.26404					1278.4	21.3067		4.17175		1278.4	4.19537		1278.4	4.19586
1279.99	21.3332		4.36401		1279.99	4.14935		1279.99	4.17786					1280.01	21.3335		4.5542		1280.01	4.24957		1280.01	4.26611					1280.01	21.3335		4.16974		1280.01	4.19745		1280.01	4.20825
1281.62	21.3603		4.36615		1281.62	4.14526		1281.62	4.19415					1281.6	21.36		4.55634		1281.6	4.27002		1281.6	4.25989					1281.62	21.3603		4.1778		1281.62	4.18097		1281.62	4.1897
1283.21	21.3868		4.38068		1283.21	4.14935		1283.21	4.17181					1283.21	21.3868		4.54791		1283.21	4.25159		1283.21	4.26813					1283.21	21.3868		4.19598		1283.21	4.21185		1283.21	4.19385
1284.81	21.4135		4.36401		1284.81	4.14734		1284.81	4.18195					1284.81	21.4135		4.53528		1284.81	4.26801		1284.81	4.26611					1284.82	21.4137		4.16772		1284.82	4.19128		1284.82	4.18555
1286.41	21.4402		4.36615		1286.41	4.14325		1286.41	4.17993					1286.41	21.4402		4.55634		1286.41	4.25568		1286.41	4.26404					1286.41	21.4402		4.19397		1286.41	4.20154		1286.41	4.1897
1288.01	21.4668		4.3869		1288.01	4.15546		1288.01	4.19415					1288.01	21.4668		4.56055		1288.01	4.24542		1288.01	4.26404					1288.01	21.4668		4.16772		1288.01	4.21185		1288.01	4.17108
1289.62	21.4937		4.36615		1289.62	4.15546		1289.62	4.18604					1289.6	21.4933		4.53949		1289.6	4.27002		1289.6	4.25989					1289.6	21.4933		4.18787		1289.6	4.20978		1289.6	4.1814
1291.21	21.5202		4.35779		1291.21	4.14526		1291.21	4.20227					1291.21	21.5202		4.54791		1291.21	4.25568		1291.21	4.28259					1291.21	21.5202		4.1778		1291.21	4.20978		1291.21	4.1897
1292.8	21.5467		4.36401		1292.8	4.16974		1292.8	4.20026					1292.8	21.5467		4.54163		1292.8	4.25366		1292.8	4.26404					1292.8	21.5467		4.16364		1292.8	4.20154		1292.8	4.17938
1294.41	21.5735		4.35986		1294.41	4.12488		1294.41	4.19415					1294.41	21.5735		4.5332		1294.41	4.27417		1294.41	4.28058					1294.41	21.5735		4.19397		1294.41	4.20569		1294.41	4.1814
1296.02	21.6003		4.38068		1296.02	4.16162		1296.02	4.20636					1296	21.6		4.54163		1296	4.24957		1296	4.2785					1296	21.6		4.19189		1296	4.19952		1296	4.1897
1297.61	21.6268		4.3786		1297.61	4.15143		1297.61	4.19415					1297.61	21.6268		4.54791		1297.61	4.2475		1297.61	4.27435					1297.61	21.6268		4.16974		1297.61	4.20154		1297.61	4.20001
1299.2	21.6533		4.35986		1299.2	4.13306		1299.2	4.20428					1299.21	21.6535		4.54791		1299.21	4.28442		1299.21	4.2702					1299.21	21.6535		4.198		1299.21	4.20361		1299.21	4.18347
1300.8	21.68		4.3786		1300.8	4.14124		1300.8	4.20837					1300.81	21.6802		4.56476		1300.81	4.26184		1300.81	4.2785					1300.81	21.6802		4.17578		1300.81	4.19537		1300.81	4.19385
1302.41	21.7068		4.36823		1302.41	4.15143		1302.41	4.21448					1302.41	21.7068		4.54163		1302.41	4.26392		1302.41	4.25165					1302.4	21.7067		4.18182		1302.4	4.21393		1302.4	4.19586
1304	21.7333		4.3786		1304	4.13916		1304	4.16974					1304	21.7333		4.5437		1304	4.28027		1304	4.27435					1304	21.7333		4.17175		1304	4.20154		1304	4.19794
1305.61	21.7602		4.39734		1305.61	4.13507		1305.61	4.21039					1305.61	21.7602		4.51428		1305.61	4.24133		1305.61	4.27228					1305.61	21.7602		4.16565		1305.61	4.18713		1305.61	4.18347
1307.2	21.7867		4.3703		1307.2	4.15753		1307.2	4.20428					1307.2	21.7867		4.52271		1307.2	4.24133		1307.2	4.26404					1307.2	21.7867		4.20605		1307.2	4.20154		1307.2	4.19586
1308.81	21.8135		4.37238		1308.81	4.14325		1308.81	4.20227					1308.81	21.8135		4.56897		1308.81	4.26184		1308.81	4.29297					1308.81	21.8135		4.18384		1308.81	4.20154		1308.81	4.20825
1310.4	21.84		4.36823		1310.4	4.13715		1310.4	4.20636					1310.42	21.8403		4.5437		1310.42	4.23724		1310.42	4.26813					1310.42	21.8403		4.19189		1310.42	4.19952		1310.42	4.17938
1312.01	21.8668		4.38904		1312.01	4.15344		1312.01	4.18195					1312.01	21.8668		4.52899		1312.01	4.23932		1312.01	4.2702					1312.01	21.8668		4.17981		1312.01	4.21185		1312.01	4.18762
1313.61	21.8935		4.37238		1313.61	4.14935		1313.61	4.2226					1313.61	21.8935		4.56262		1313.61	4.27002		1313.61	4.2785					1313.61	21.8935		4.19598		1313.61	4.21594		1313.61	4.17938
1315.2	21.92		4.37445		1315.2	4.17181		1315.2	4.17584					1315.2	21.92		4.55005		1315.2	4.24542		1315.2	4.27643					1315.2	21.92		4.18182		1315.2	4.22211		1315.2	4.20825
1316.81	21.9468		4.38275		1316.81	4.14734		1316.81	4.20837					1316.81	21.9468		4.56262		1316.81	4.25983		1316.81	4.26611					1316.81	21.9468		4.17981		1316.81	4.20154		1316.81	4.17938
1318.4	21.9733		4.38275		1318.4	4.15344		1318.4	4.20636					1318.4	21.9733		4.54163		1318.4	4.26801		1318.4	4.25574					1318.4	21.9733		4.22223		1318.4	4.22009		1318.4	4.17938
1320.01	22.0002		4.40149		1320.01	4.16364		1320.01	4.19415					1320.01	22.0002		4.53949		1320.01	4.27002		1320.01	4.28467					1320.01	22.0002		4.17578		1320.01	4.20569		1320.01	4.1897
1321.6	22.0267		4.39526		1321.6	4.14526		1321.6	4.2124					1321.61	22.0268		4.55212		1321.61	4.26593		1321.61	4.27228					1321.62	22.027		4.20001		1321.62	4.20569		1321.62	4.21033
1323.21	22.0535		4.39941		1323.21	4.16162		1323.21	4.21039					1323.21	22.0535		4.53741		1323.21	4.27826		1323.21	4.2702					1323.21	22.0535		4.19397		1323.21	4.19952		1323.21	4.2207
1324.81	22.0802		4.37445		1324.81	4.15546		1324.81	4.17181					1324.81	22.0802		4.54791		1324.81	4.23932		1324.81	4.25989					1324.81	22.0802		4.16565		1324.81	4.20154		1324.81	4.17938
1326.4	22.1067		4.3786		1326.4	4.16364		1326.4	4.20837					1326.41	22.1068		4.56476		1326.41	4.26801		1326.41	4.28259					1326.41	22.1068		4.2182		1326.41	4.20978		1326.41	4.18762
1328.01	22.1335		4.39319		1328.01	4.16772		1328.01	4.20227					1328.01	22.1335		4.58575		1328.01	4.24957		1328.01	4.28882					1328.01	22.1335		4.17981		1328.01	4.2077		1328.01	4.17938
1329.6	22.16		4.39734		1329.6	4.14526		1329.6	4.19617					1329.6	22.16		4.5332		1329.6	4.24957		1329.6	4.25989					1329.6	22.16		4.18585		1329.6	4.19952		1329.6	4.18347
1331.19	22.1865		4.38483		1331.19	4.17383		1331.19	4.18604					1331.21	22.1868		4.54584		1331.21	4.26184		1331.21	4.27435					1331.21	22.1868		4.18787		1331.21	4.2077		1331.21	4.20209
1332.81	22.2135		4.38068		1332.81	4.15344		1332.81	4.18604					1332.8	22.2133		4.56476		1332.8	4.27002		1332.8	4.26611					1332.8	22.2133		4.18384		1332.8	4.20978		1332.8	4.19586
1334.41	22.2402		4.3869		1334.41	4.16162		1334.41	4.22461					1334.41	22.2402		4.55841		1334.41	4.27417		1334.41	4.2702					1334.41	22.2402		4.20203		1334.41	4.22009		1334.41	4.19385
1336.01	22.2668		4.38904		1336.01	4.17383		1336.01	4.22058					1336.01	22.2668		4.56683		1336.01	4.28644		1336.01	4.27435					1336.01	22.2668		4.18988		1336.01	4.19952		1336.01	4.20416
1337.6	22.2933		4.39526		1337.6	4.15546		1337.6	4.21649					1337.6	22.2933		4.55005		1337.6	4.25983		1337.6	4.27435					1337.6	22.2933		4.21008		1337.6	4.2077		1337.6	4.20825
1339.21	22.3202		4.38275		1339.21	4.16571		1339.21	4.18604					1339.21	22.3202		4.57526		1339.21	4.24957		1339.21	4.26196					1339.21	22.3202		4.18787		1339.21	4.21185		1339.21	4.21033
1340.8	22.3467		4.39734		1340.8	4.15955		1340.8	4.20636					1340.8	22.3467		4.56683		1340.8	4.28235		1340.8	4.2785					1340.8	22.3467		4.198		1340.8	4.20569		1340.8	4.20209
1342.39	22.3732		4.39941		1342.39	4.17383		1342.39	4.2226					1342.41	22.3735		4.56683		1342.41	4.27209		1342.41	4.29706					1342.41	22.3735		4.19598		1342.41	4.22827		1342.41	4.21655
1344.02	22.4003		4.40979		1344.02	4.17181		1344.02	4.20026					1344	22.4		4.5542		1344	4.27618		1344	4.28882					1344	22.4		4.20605		1344	4.21802		1344	4.22687
1345.61	22.4268		4.40356		1345.61	4.16162		1345.61	4.22662					1345.61	22.4268		4.57947		1345.61	4.27826		1345.61	4.30536					1345.61	22.4268		4.20807		1345.61	4.22009		1345.61	4.1897
1347.21	22.4535		4.37238		1347.21	4.1759		1347.21	4.18396					1347.22	22.4537		4.58575		1347.22	4.26801		1347.22	4.28674					1347.22	22.4537		4.18988		1347.22	4.22827		1347.22	4.21655
1348.8	22.48		4.39941		1348.8	4.16571		1348.8	4.22058					1348.81	22.4802		4.55634		1348.81	4.27826		1348.81	4.28882					1348.81	22.4802		4.18787		1348.81	4.21393		1348.81	4.21863
1350.4	22.5067		4.37653		1350.4	4.14935		1350.4	4.23071					1350.41	22.5068		4.57312		1350.41	4.28442		1350.41	4.30121					1350.41	22.5068		4.18182		1350.41	4.23035		1350.41	4.2124
1352	22.5333		4.40564		1352	4.16571		1352	4.17584					1352	22.5333		4.56897		1352	4.28851		1352	4.30328					1352.02	22.5337		4.19397		1352.02	4.23242		1352.02	4.19586
1353.61	22.5602		4.38904		1353.61	4.1759		1353.61	4.21851					1353.61	22.5602		4.55212		1353.61	4.25775		1353.61	4.29504					1353.61	22.5602		4.19397		1353.61	4.24268		1353.61	4.20416
1355.2	22.5867		4.40149		1355.2	4.17181		1355.2	4.19415					1355.2	22.5867		4.56262		1355.2	4.26801		1355.2	4.30121					1355.2	22.5867		4.21411		1355.2	4.24268		1355.2	4.21033
1356.81	22.6135		4.38483		1356.81	4.16772		1356.81	4.18396					1356.81	22.6135		4.57947		1356.81	4.24957		1356.81	4.28882					1356.81	22.6135		4.18988		1356.81	4.22827		1356.81	4.20001
1358.41	22.6402		4.40149		1358.41	4.16162		1358.41	4.20636					1358.4	22.64		4.57104		1358.4	4.27826		1358.4	4.30121					1358.4	22.64		4.2182		1358.4	4.22211		1358.4	4.20825
1360.01	22.6668		4.39941		1360.01	4.16974		1360.01	4.19617					1360.01	22.6668		4.57104		1360.01	4.29877		1360.01	4.30328					1360.01	22.6668		4.19189		1360.01	4.19952		1360.01	4.21033
1361.61	22.6935		4.38483		1361.61	4.17383		1361.61	4.2124					1361.6	22.6933		4.58575		1361.6	4.28027		1361.6	4.29089					1361.61	22.6935		4.21008		1361.61	4.2489		1361.61	4.22687
1363.2	22.72		4.39319		1363.2	4.18201		1363.2	4.21649					1363.21	22.7202		4.58575		1363.21	4.27618		1363.21	4.28467					1363.21	22.7202		4.19598		1363.21	4.22418		1363.21	4.23309
1364.81	22.7468		4.39941		1364.81	4.16162		1364.81	4.17584					1364.81	22.7468		4.57526		1364.81	4.27618		1364.81	4.29504					1364.81	22.7468		4.19189		1364.81	4.22009		1364.81	4.21448
1366.4	22.7733		4.39319		1366.4	4.17181		1366.4	4.22058					1366.4	22.7733		4.56262		1366.4	4.27618		1366.4	4.29504					1366.4	22.7733		4.22021		1366.4	4.21393		1366.4	4.21448
1368.01	22.8002		4.39526		1368.01	4.16364		1368.01	4.20026					1368.01	22.8002		4.58154		1368.01	4.28027		1368.01	4.29089					1368.01	22.8002		4.21411		1368.01	4.20978		1368.01	4.19586
1369.61	22.8268		4.39526		1369.61	4.1759		1369.61	4.19818					1369.6	22.8267		4.58575		1369.6	4.28027		1369.6	4.27643					1369.62	22.827		4.20203		1369.62	4.21393		1369.62	4.21655
1371.21	22.8535		4.40771		1371.21	4.19629		1371.21	4.20636					1371.21	22.8535		4.57526		1371.21	4.28442		1371.21	4.29913					1371.21	22.8535		4.18585		1371.21	4.23242		1371.21	4.22687
1372.81	22.8802		4.40979		1372.81	4.16571		1372.81	4.20026					1372.81	22.8802		4.57733		1372.81	4.28851		1372.81	4.28882					1372.81	22.8802		4.21613		1372.81	4.22418		1372.81	4.2124
1374.4	22.9067		4.39941		1374.4	4.19421		1374.4	4.20227					1374.41	22.9068		4.57733		1374.41	4.30493		1374.41	4.29504					1374.41	22.9068		4.20203		1374.41	4.20569		1374.41	4.21863
1376.01	22.9335		4.40356		1376.01	4.18402		1376.01	4.22058					1376.01	22.9335		4.58154		1376.01	4.27826		1376.01	4.30536					1376.01	22.9335		4.19397		1376.01	4.22626		1376.01	4.2207
1377.6	22.96		4.39941		1377.6	4.18402		1377.6	4.26324					1377.6	22.96		4.56683		1377.6	4.27618		1377.6	4.29706					1377.6	22.96		4.2182		1377.6	4.23035		1377.6	4.22272
1379.21	22.9868		4.40149		1379.21	4.18811		1379.21	4.20837					1379.21	22.9868		4.58154		1379.21	4.28851		1379.21	4.29706					1379.21	22.9868		4.18988		1379.21	4.22009		1379.21	4.21448
1380.8	23.0133		4.40771		1380.8	4.16571		1380.8	4.24493					1380.82	23.0137		4.56897		1380.82	4.30493		1380.82	4.30121					1380.8	23.0133		4.20203		1380.8	4.21802		1380.8	4.23309
1382.41	23.0402		4.41193		1382.41	4.15955		1382.41	4.22461					1382.41	23.0402		4.56683		1382.41	4.26184		1382.41	4.29297					1382.41	23.0402		4.21008		1382.41	4.22827		1382.41	4.2207
1384	23.0667		4.39941		1384	4.19019		1384	4.20227					1384.02	23.067		4.56897		1384.02	4.28235		1384.02	4.30121					1384.02	23.067		4.20807		1384.02	4.22626		1384.02	4.2207
1385.6	23.0933		4.41608		1385.6	4.17383		1385.6	4.25513					1385.61	23.0935		4.57312		1385.61	4.27417		1385.61	4.29504					1385.61	23.0935		4.2121		1385.61	4.22626		1385.61	4.21033
1387.21	23.1202		4.39526		1387.21	4.17993		1387.21	4.17993					1387.21	23.1202		4.57947		1387.21	4.27826		1387.21	4.31152					1387.2	23.12		4.22021		1387.2	4.23859		1387.2	4.23511
1388.8	23.1467		4.40356		1388.8	4.16974		1388.8	4.24493					1388.8	23.1467		4.58368		1388.8	4.29468		1388.8	4.29297					1388.81	23.1468		4.2121		1388.81	4.23242		1388.81	4.2124
1390.41	23.1735		4.40564		1390.41	4.17181		1390.41	4.19415					1390.41	23.1735		4.56262		1390.41	4.2926		1390.41	4.31982					1390.41	23.1735		4.19598		1390.41	4.22009		1390.41	4.22479
1392	23.2		4.40564		1392	4.18402		1392	4.2124					1392	23.2		4.58154		1392	4.30078		1392	4.3136					1392	23.2		4.21008		1392	4.2489		1392	4.21655
1393.59	23.2265		4.40564		1393.59	4.17383		1393.59	4.2287					1393.61	23.2268		4.58789		1393.61	4.31519		1393.61	4.30328					1393.61	23.2268		4.21411		1393.61	4.22626		1393.61	4.22479
1395.2	23.2533		4.40979		1395.2	4.17792		1395.2	4.17993					1395.22	23.2537		4.58368		1395.22	4.28442		1395.22	4.29504					1395.2	23.2533		4.20203		1395.2	4.24066		1395.2	4.22894
1396.81	23.2802		4.41815		1396.81	4.18402		1396.81	4.21039					1396.81	23.2802		4.57104		1396.81	4.30902		1396.81	4.31982					1396.81	23.2802		4.23029		1396.81	4.24268		1396.81	4.22479
1398.41	23.3068		4.39734		1398.41	4.16772		1398.41	4.21039					1398.41	23.3068		4.58154		1398.41	4.28442		1398.41	4.29504					1398.41	23.3068		4.20001		1398.41	4.24268		1398.41	4.24756
1400	23.3333		4.39111		1400	4.18201		1400	4.20837					1400.01	23.3335		4.56897		1400.01	4.27417		1400.01	4.29913					1400.01	23.3335		4.20001		1400.01	4.23651		1400.01	4.20209
1401.61	23.3602		4.40979		1401.61	4.16364		1401.61	4.25104					1401.61	23.3602		4.58154		1401.61	4.30078		1401.61	4.29504					1401.61	23.3602		4.20605		1401.61	4.23859		1401.61	4.22479
1403.2	23.3867		4.41815		1403.2	4.1922		1403.2	4.20026					1403.2	23.3867		4.58368		1403.2	4.33154		1403.2	4.29913					1403.2	23.3867		4.19397		1403.2	4.24683		1403.2	4.23102
1404.79	23.4132		4.40771		1404.79	4.18201		1404.79	4.2287					1404.81	23.4135		4.59418		1404.81	4.25983		1404.81	4.30121					1404.81	23.4135		4.2525		1404.81	4.22418		1404.81	4.22272
1406.4	23.44		4.40979		1406.4	4.16772		1406.4	4.2124					1406.4	23.44		4.59839		1406.4	4.29468		1406.4	4.30121					1406.42	23.4403		4.20404		1406.42	4.23859		1406.42	4.2124
1408.01	23.4668		4.40771		1408.01	4.19421		1408.01	4.23273					1408.01	23.4668		4.58154		1408.01	4.30286		1408.01	4.29089					1408.01	23.4668		4.22626		1408.01	4.24475		1408.01	4.23718
1409.61	23.4935		4.41193		1409.61	4.1861		1409.61	4.24091					1409.61	23.4935		4.57947		1409.61	4.28027		1409.61	4.31982					1409.61	23.4935		4.22626		1409.61	4.24475		1409.61	4.23926
1411.2	23.52		4.4223		1411.2	4.19421		1411.2	4.22058					1411.21	23.5202		4.59204		1411.21	4.2926		1411.21	4.29706					1411.21	23.5202		4.21008		1411.21	4.22827		1411.21	4.2207
1412.81	23.5468		4.42023		1412.81	4.19421		1412.81	4.22461					1412.81	23.5468		4.58997		1412.81	4.2926		1412.81	4.30951					1412.81	23.5468		4.22021		1412.81	4.24268		1412.81	4.24957
1414.42	23.5737		4.40564		1414.42	4.19421		1414.42	4.24902					1414.4	23.5733		4.58997		1414.4	4.27826		1414.4	4.30328					1414.4	23.5733		4.2182		1414.4	4.24475		1414.4	4.20624
1416.01	23.6002		4.41815		1416.01	4.19019		1416.01	4.2287					1416.01	23.6002		4.56055		1416.01	4.29053		1416.01	4.28674					1416.01	23.6002		4.22424		1416.01	4.24683		1416.01	4.24341
1417.6	23.6267		4.40771		1417.6	4.18201		1417.6	4.23883					1417.62	23.627		4.58575		1417.62	4.28442		1417.62	4.28259					1417.62	23.627		4.2323		1417.62	4.2345		1417.62	4.24548
1419.21	23.6535		4.42645		1419.21	4.19019		1419.21	4.20636					1419.21	23.6535		4.59418		1419.21	4.28442		1419.21	4.30536					1419.21	23.6535		4.22626		1419.21	4.25092		1419.21	4.23926
1420.8	23.68		4.4223		1420.8	4.20038		1420.8	4.23273					1420.82	23.6803		4.57733		1420.82	4.29468		1420.82	4.29706					1420.82	23.6803		4.2323		1420.82	4.25507		1420.82	4.24341
1422.41	23.7068		4.39111		1422.41	4.1922		1422.41	4.21448					1422.41	23.7068		4.59839		1422.41	4.29877		1422.41	4.29504					1422.41	23.7068		4.2323		1422.41	4.25092		1422.41	4.22894
1424.01	23.7335		4.42438		1424.01	4.18811		1424.01	4.26123					1424.01	23.7335		4.60468		1424.01	4.29669		1424.01	4.31152					1424.01	23.7335		4.21411		1424.01	4.25507		1424.01	4.22894
1425.6	23.76		4.4223		1425.6	4.18201		1425.6	4.26324					1425.6	23.76		4.58789		1425.6	4.30695		1425.6	4.3136					1425.6	23.76		4.23633		1425.6	4.24268		1425.6	4.21863
1427.21	23.7868		4.41193		1427.21	4.22278		1427.21	4.21649					1427.21	23.7868		4.58575		1427.21	4.29669		1427.21	4.30743					1427.21	23.7868		4.20404		1427.21	4.24475		1427.21	4.21655
1428.8	23.8133		4.43268		1428.8	4.18402		1428.8	4.22461					1428.82	23.8137		4.59625		1428.82	4.30493		1428.82	4.31567					1428.82	23.8137		4.24036		1428.82	4.2489		1428.82	4.21655
1430.41	23.8402		4.41193		1430.41	4.1861		1430.41	4.19818					1430.41	23.8402		4.60889		1430.41	4.29877		1430.41	4.30536					1430.41	23.8402		4.20807		1430.41	4.2345		1430.41	4.22687
1432	23.8667		4.42023		1432	4.18811		1432	4.20227					1432.02	23.867		4.57733		1432.02	4.30695		1432.02	4.30121					1432.02	23.867		4.22626		1432.02	4.25299		1432.02	4.24957
1433.61	23.8935		4.42438		1433.61	4.2085		1433.61	4.24695					1433.61	23.8935		4.59625		1433.61	4.31104		1433.61	4.31152					1433.61	23.8935		4.20807		1433.61	4.23859		1433.61	4.24548
1435.2	23.92		4.4223		1435.2	4.2085		1435.2	4.21039					1435.2	23.92		4.58789		1435.2	4.30493		1435.2	4.30951					1435.21	23.9202		4.23834		1435.21	4.2489		1435.21	4.22894
1436.8	23.9467		4.4306		1436.8	4.1983		1436.8	4.25513					1436.81	23.9468		4.59204		1436.81	4.32544		1436.81	4.32599					1436.81	23.9468		4.25452		1436.81	4.25507		1436.81	4.24133
1438.41	23.9735		4.4306		1438.41	4.20441		1438.41	4.26324					1438.41	23.9735		4.59839		1438.41	4.29053		1438.41	4.30536					1438.41	23.9735		4.20203		1438.41	4.22827		1438.41	4.24548
1440	24		4.41608		1440	4.19629		1440	4.2124					1440	24		4.58789		1440	4.2926		1440	4.33014					1440	24		4.22223		1440	4.2489		1440	4.23511
1441.61	24.0268		4.41193		1441.61	4.16772		1441.61	4.24493					1441.61	24.0268		4.58368		1441.61	4.28027		1441.61	4.32397					1441.61	24.0268		4.2182		1441.61	4.27356		1441.61	4.23718
1443.22	24.0537		4.42023		1443.22	4.21667		1443.22	4.2124					1443.22	24.0537		4.59418		1443.22	4.31927		1443.22	4.32806					1443.2	24.0533		4.21008		1443.2	4.23859		1443.2	4.23926
1444.81	24.0802		4.4223		1444.81	4.17792		1444.81	4.26526					1444.81	24.0802		4.57947		1444.81	4.32544		1444.81	4.33429					1444.81	24.0802		4.23834		1444.81	4.26123		1444.81	4.25165
1446.4	24.1067		4.40564		1446.4	4.20648		1446.4	4.27338					1446.41	24.1068		4.59625		1446.41	4.29669		1446.41	4.31152					1446.42	24.107		4.2323		1446.42	4.26123		1446.42	4.21033
1448	24.1333		4.43689		1448	4.20239		1448	4.22662					1448.01	24.1335		4.60046		1448.01	4.30493		1448.01	4.31567					1448.01	24.1335		4.24036		1448.01	4.25092		1448.01	4.2207
1449.61	24.1602		4.41608		1449.61	4.19019		1449.61	4.25104					1449.61	24.1602		4.60468		1449.61	4.33154		1449.61	4.31982					1449.61	24.1602		4.22626		1449.61	4.26331		1449.61	4.23926
1451.2	24.1867		4.43268		1451.2	4.21466		1451.2	4.25714					1451.2	24.1867		4.60046		1451.2	4.31311		1451.2	4.32599					1451.2	24.1867		4.23029		1451.2	4.25916		1451.2	4.23511
1452.81	24.2135		4.4223		1452.81	4.19421		1452.81	4.2226					1452.81	24.2135		4.59839		1452.81	4.31104		1452.81	4.33014					1452.81	24.2135		4.22223		1452.81	4.25299		1452.81	4.22479
1454.4	24.24		4.41193		1454.4	4.20038		1454.4	4.22662					1454.42	24.2403		4.58997		1454.42	4.28851		1454.42	4.3219					1454.4	24.24		4.20605		1454.4	4.2489		1454.4	4.23102
1456.01	24.2668		4.43481		1456.01	4.19629		1456.01	4.23883					1456.01	24.2668		4.60046		1456.01	4.29669		1456.01	4.33221					1456.01	24.2668		4.24646		1456.01	4.25507		1456.01	4.24341
1457.61	24.2935		4.4306		1457.61	4.18402		1457.61	4.2287					1457.61	24.2935		4.58789		1457.61	4.31311		1457.61	4.31152					1457.61	24.2935		4.22223		1457.61	4.25507		1457.61	4.24341
1459.21	24.3202		4.43896		1459.21	4.20038		1459.21	4.2124					1459.21	24.3202		4.61517		1459.21	4.31519		1459.21	4.32599					1459.21	24.3202		4.2323		1459.21	4.24475		1459.21	4.24133
1460.81	24.3468		4.42645		1460.81	4.21869		1460.81	4.25305					1460.81	24.3468		4.61102		1460.81	4.31104		1460.81	4.32599					1460.81	24.3468		4.2323		1460.81	4.26532		1460.81	4.25787
1462.4	24.3733		4.4223		1462.4	4.1983		1462.4	4.22058					1462.4	24.3733		4.60468		1462.4	4.31519		1462.4	4.32806					1462.41	24.3735		4.21008		1462.41	4.24268		1462.41	4.23718
1464.01	24.4002		4.43689		1464.01	4.18811		1464.01	4.25513					1464	24.4		4.58368		1464	4.29468		1464	4.34253					1464.01	24.4002		4.24646		1464.01	4.2674		1464.01	4.24756
1465.6	24.4267		4.44934		1465.6	4.1983		1465.6	4.2348					1465.6	24.4267		4.60681		1465.6	4.30286		1465.6	4.33014					1465.6	24.4267		4.23834		1465.6	4.27563		1465.6	4.23511
1467.19	24.4532		4.42438		1467.19	4.21259		1467.19	4.2124					1467.21	24.4535		4.60681		1467.21	4.32129		1467.21	4.31775					1467.21	24.4535		4.23633		1467.21	4.2489		1467.21	4.23511
1468.81	24.4802		4.4306		1468.81	4.19629		1468.81	4.27545					1468.82	24.4803		4.60046		1468.82	4.33362		1468.82	4.33014					1468.82	24.4803		4.24243		1468.82	4.23651		1468.82	4.23102
1470.41	24.5068		4.40979		1470.41	4.21057		1470.41	4.27948					1470.41	24.5068		4.59418		1470.41	4.29468		1470.41	4.32599					1470.41	24.5068		4.24036		1470.41	4.25916		1470.41	4.24756
1472.01	24.5335		4.44519		1472.01	4.20441		1472.01	4.26727					1472.01	24.5335		4.60468		1472.01	4.31519		1472.01	4.3219					1472.01	24.5335		4.24646		1472.01	4.2674		1472.01	4.23718
1473.6	24.56		4.42438		1473.6	4.20239		1473.6	4.27136					1473.6	24.56		4.60889		1473.6	4.33771		1473.6	4.33429					1473.6	24.56		4.23029		1473.6	4.27972		1473.6	4.24548
1475.2	24.5867		4.43896		1475.2	4.22894		1475.2	4.21039					1475.21	24.5868		4.58997		1475.21	4.31519		1475.21	4.33221					1475.21	24.5868		4.25049		1475.21	4.26532		1475.21	4.22479
1476.8	24.6133		4.44312		1476.8	4.20239		1476.8	4.28357					1476.8	24.6133		4.59418		1476.8	4.33569		1476.8	4.33014					1476.8	24.6133		4.24243		1476.8	4.25507		1476.8	4.24341
1478.41	24.6402		4.42023		1478.41	4.21057		1478.41	4.27948					1478.41	24.6402		4.61102		1478.41	4.28644		1478.41	4.33844					1478.41	24.6402		4.22827		1478.41	4.28589		1478.41	4.25787
1480	24.6667		4.43268		1480	4.20239		1480	4.2348					1480.02	24.667		4.61938		1480.02	4.31927		1480.02	4.31567					1480.02	24.667		4.24036		1480.02	4.24683		1480.02	4.24756
1481.61	24.6935		4.43481		1481.61	4.19629		1481.61	4.25714					1481.61	24.6935		4.6131		1481.61	4.34387		1481.61	4.33429					1481.61	24.6935		4.23431		1481.61	4.26123		1481.61	4.24957
1483.21	24.7202		4.43896		1483.21	4.20441		1483.21	4.22662					1483.22	24.7203		4.61102		1483.22	4.29468		1483.22	4.33636					1483.22	24.7203		4.26666		1483.22	4.27563		1483.22	4.25165
1484.8	24.7467		4.44104		1484.8	4.19421		1484.8	4.28558					1484.81	24.7468		4.6236		1484.81	4.31104		1484.81	4.32806					1484.81	24.7468		4.22827		1484.81	4.26947		1484.81	4.25995
1486.41	24.7735		4.42645		1486.41	4.21869		1486.41	4.2226					1486.41	24.7735		4.61731		1486.41	4.33569		1486.41	4.35083					1486.41	24.7735		4.24847		1486.41	4.26331		1486.41	4.24548
1488	24.8		4.45142		1488	4.20441		1488	4.2287					1488	24.8		4.6236		1488	4.31311		1488	4.34668					1488	24.8		4.24646		1488	4.26532		1488	4.24133
1489.61	24.8268		4.4306		1489.61	4.1983		1489.61	4.24902					1489.61	24.8268		4.6236		1489.61	4.31519		1489.61	4.32599					1489.61	24.8268		4.22827		1489.61	4.26331		1489.61	4.23718
1491.2	24.8533		4.43689		1491.2	4.22278		1491.2	4.27338					1491.2	24.8533		4.61102		1491.2	4.32953		1491.2	4.3219					1491.22	24.8537		4.24847		1491.22	4.25708		1491.22	4.26404
1492.81	24.8802		4.42645		1492.81	4.21466		1492.81	4.25104					1492.81	24.8802		4.61102		1492.81	4.3172		1492.81	4.32397					1492.81	24.8802		4.24646		1492.81	4.26331		1492.81	4.24756
1494.4	24.9067		4.43689		1494.4	4.1922		1494.4	4.24091					1494.42	24.907		4.60046		1494.42	4.31311		1494.42	4.35291					1494.4	24.9067		4.2323		1494.4	4.25299		1494.4	4.26611
1496	24.9333		4.45142		1496	4.20038		1496	4.23883					1496.01	24.9335		4.61102		1496.01	4.3418		1496.01	4.33221					1496.01	24.9335		4.24646		1496.01	4.27148		1496.01	4.25995
1497.6	24.96		4.44104		1497.6	4.21057		1497.6	4.23883					1497.61	24.9602		4.60046		1497.61	4.32544		1497.61	4.33014					1497.61	24.9602		4.22827		1497.61	4.25507		1497.61	4.25165
1499.2	24.9867		4.44934		1499.2	4.21667		1499.2	4.26727					1499.2	24.9867		4.63202		1499.2	4.31927		1499.2	4.35083					1499.21	24.9868		4.24847		1499.21	4.25916		1499.21	4.25372
1500.81	25.0135		4.44104		1500.81	4.21667		1500.81	4.27338					1500.81	25.0135		4.63202		1500.81	4.34595		1500.81	4.33636					1500.81	25.0135		4.24036		1500.81	4.27356		1500.81	4.24957
1502.4	25.04		4.43896		1502.4	4.19019		1502.4	4.26324					1502.4	25.04		4.6026		1502.4	4.3172		1502.4	4.3446					1502.42	25.0403		4.2323		1502.42	4.27356		1502.42	4.26404
1504.01	25.0668		4.46185		1504.01	4.22485		1504.01	4.24292					1504.01	25.0668		4.6131		1504.01	4.33362		1504.01	4.34253					1504.01	25.0668		4.24847		1504.01	4.2674		1504.01	4.25995
1505.61	25.0935		4.44519		1505.61	4.21869		1505.61	4.26526					1505.62	25.0937		4.60681		1505.62	4.33362		1505.62	4.35291					1505.6	25.0933		4.24036		1505.6	4.27771		1505.6	4.26819
1507.19	25.1198		4.43896		1507.19	4.22278		1507.19	4.25513					1507.21	25.1202		4.61517		1507.21	4.31104		1507.21	4.34253					1507.21	25.1202		4.25653		1507.21	4.27563		1507.21	4.27234
1508.8	25.1467		4.43268		1508.8	4.17993		1508.8	4.30389					1508.81	25.1468		4.63831		1508.81	4.31104		1508.81	4.32599					1508.81	25.1468		4.23029		1508.81	4.26532		1508.81	4.26611
1510.4	25.1733		4.42853		1510.4	4.21466		1510.4	4.27747					1510.41	25.1735		4.62152		1510.41	4.33569		1510.41	4.32599					1510.41	25.1735		4.23029		1510.41	4.28387		1510.41	4.25787
1512.01	25.2002		4.44727		1512.01	4.22278		1512.01	4.27747					1512.01	25.2002		4.61938		1512.01	4.32129		1512.01	4.33221					1512.01	25.2002		4.23834		1512.01	4.27972		1512.01	4.26611
1513.6	25.2267		4.43689		1513.6	4.22076		1513.6	4.27747					1513.6	25.2267		4.65094		1513.6	4.32336		1513.6	4.32599					1513.6	25.2267		4.2525		1513.6	4.27563		1513.6	4.26611
1515.21	25.2535		4.44104		1515.21	4.24933		1515.21	4.25104					1515.21	25.2535		4.60681		1515.21	4.33569		1515.21	4.33014					1515.21	25.2535		4.24646		1515.21	4.28387		1515.21	4.23718
1516.8	25.28		4.44519		1516.8	4.20038		1516.8	4.28357					1516.8	25.28		4.6236		1516.8	4.32544		1516.8	4.34045					1516.8	25.28		4.24243		1516.8	4.28589		1516.8	4.25372
1518.39	25.3065		4.47223		1518.39	4.23505		1518.39	4.28967					1518.41	25.3068		4.60468		1518.41	4.34595		1518.41	4.35291					1518.41	25.3068		4.24445		1518.41	4.29211		1518.41	4.24548
1520.01	25.3335		4.44519		1520.01	4.21466		1520.01	4.22662					1520.02	25.3337		4.62573		1520.02	4.33771		1520.02	4.35907					1520.02	25.3337		4.26056		1520.02	4.30444		1520.02	4.25787
1521.6	25.36		4.43268		1521.6	4.21869		1521.6	4.2876					1521.61	25.3602		4.61938		1521.61	4.32953		1521.61	4.33636					1521.61	25.3602		4.24036		1521.61	4.26532		1521.61	4.27234
1523.21	25.3868		4.45142		1523.21	4.23505		1523.21	4.22662					1523.21	25.3868		4.61517		1523.21	4.3562		1523.21	4.35492					1523.21	25.3868		4.24646		1523.21	4.28589		1523.21	4.2558
1524.8	25.4133		4.466		1524.8	4.21667		1524.8	4.28558					1524.8	25.4133		4.61731		1524.8	4.3172		1524.8	4.34875					1524.8	25.4133		4.25452		1524.8	4.2818		1524.8	4.26196
1526.41	25.4402		4.44519		1526.41	4.21869		1526.41	4.2998					1526.41	25.4402		4.60889		1526.41	4.29669		1526.41	4.33844					1526.41	25.4402		4.24243		1526.41	4.27356		1526.41	4.26611
1528.02	25.467		4.44312		1528.02	4.23297		1528.02	4.27948					1528	25.4667		4.63416		1528	4.32745		1528	4.3446					1528	25.4667		4.26257		1528	4.27972		1528	4.26611
1529.61	25.4935		4.45142		1529.61	4.22076		1529.61	4.27948					1529.61	25.4935		4.62994		1529.61	4.31927		1529.61	4.33636					1529.61	25.4935		4.24445		1529.61	4.27972		1529.61	4.24756
1531.21	25.5202		4.45142		1531.21	4.21869		1531.21	4.26123					1531.22	25.5203		4.6236		1531.22	4.32129		1531.22	4.35083					1531.22	25.5203		4.26459		1531.22	4.27563		1531.22	4.26196
1532.81	25.5468		4.43689		1532.81	4.21667		1532.81	4.27136					1532.81	25.5468		4.62573		1532.81	4.35004		1532.81	4.34045					1532.81	25.5468		4.25049		1532.81	4.26331		1532.81	4.27643
1534.41	25.5735		4.45563		1534.41	4.21466		1534.41	4.26324					1534.41	25.5735		4.62152		1534.41	4.34595		1534.41	4.34253					1534.41	25.5735		4.24243		1534.41	4.27972		1534.41	4.25995
1536	25.6		4.44519		1536	4.22687		1536	4.26123					1536.01	25.6002		4.60889		1536.01	4.33362		1536.01	4.33636					1536.01	25.6002		4.24445		1536.01	4.2818		1536.01	4.26196
1537.61	25.6268		4.44934		1537.61	4.21259		1537.61	4.2998					1537.61	25.6268		4.64044		1537.61	4.36029		1537.61	4.36737					1537.61	25.6268		4.25854		1537.61	4.26123		1537.61	4.25787
1539.2	25.6533		4.44519		1539.2	4.21667		1539.2	4.28357					1539.2	25.6533		4.63416		1539.2	4.32544		1539.2	4.33014					1539.2	25.6533		4.28278		1539.2	4.28589		1539.2	4.26404
1540.81	25.6802		4.4306		1540.81	4.20239		1540.81	4.27136					1540.81	25.6802		4.65308		1540.81	4.33154		1540.81	4.35907					1540.81	25.6802		4.25653		1540.81	4.26947		1540.81	4.26611
1542.4	25.7067		4.45142		1542.4	4.21057		1542.4	4.26123					1542.4	25.7067		4.63623		1542.4	4.34796		1542.4	4.34668					1542.42	25.707		4.27271		1542.42	4.2674		1542.42	4.26196
1544.01	25.7335		4.46393		1544.01	4.23706		1544.01	4.26324					1544.01	25.7335		4.61938		1544.01	4.32745		1544.01	4.35291					1544.01	25.7335		4.26459		1544.01	4.2818		1544.01	4.27441
1545.61	25.7602		4.44104		1545.61	4.22278		1545.61	4.28558					1545.61	25.7602		4.64673		1545.61	4.3172		1545.61	4.36322					1545.61	25.7602		4.25049		1545.61	4.27356		1545.61	4.25995
1547.2	25.7867		4.46808		1547.2	4.22894		1547.2	4.27747					1547.21	25.7868		4.62994		1547.21	4.34387		1547.21	4.35699					1547.21	25.7868		4.27271		1547.21	4.2962		1547.21	4.26404
1548.81	25.8135		4.4577		1548.81	4.22485		1548.81	4.2937					1548.81	25.8135		4.61731		1548.81	4.31927		1548.81	4.34253					1548.81	25.8135		4.2525		1548.81	4.27771		1548.81	4.27643
1550.4	25.84		4.44934		1550.4	4.23297		1550.4	4.27338					1550.4	25.84		4.64044		1550.4	4.36847		1550.4	4.35699					1550.4	25.84		4.24847		1550.4	4.2818		1550.4	4.2785
1551.99	25.8665		4.4577		1551.99	4.23096		1551.99	4.27948					1552.01	25.8668		4.63831		1552.01	4.35822		1552.01	4.35907					1552.01	25.8668		4.25452		1552.01	4.27972		1552.01	4.2785
1553.6	25.8933		4.46393		1553.6	4.21667		1553.6	4.28156					1553.6	25.8933		4.6236		1553.6	4.32745		1553.6	4.35492					1553.6	25.8933		4.25049		1553.6	4.27972		1553.6	4.27234
1555.21	25.9202		4.45349		1555.21	4.23706		1555.21	4.25104					1555.21	25.9202		4.64673		1555.21	4.34387		1555.21	4.36115					1555.21	25.9202		4.25653		1555.21	4.27771		1555.21	4.27026
1556.81	25.9468		4.45563		1556.81	4.23505		1556.81	4.24902					1556.82	25.947		4.64252		1556.82	4.32745		1556.82	4.33221					1556.82	25.947		4.2525		1556.82	4.27972		1556.82	4.27643
1558.41	25.9735		4.45978		1558.41	4.21057		1558.41	4.24091					1558.41	25.9735		4.64886		1558.41	4.32953		1558.41	4.34875					1558.41	25.9735		4.28479		1558.41	4.28589		1558.41	4.2558
1560.01	26.0002		4.48059		1560.01	4.25134		1560.01	4.25513					1560.01	26.0002		4.64252		1560.01	4.34595		1560.01	4.35291					1560.01	26.0002		4.25452		1560.01	4.28387		1560.01	4.25787
1561.6	26.0267		4.45142		1561.6	4.23297		1561.6	4.29169					1561.6	26.0267		4.64465		1561.6	4.34796		1561.6	4.34875					1561.6	26.0267		4.26257		1561.6	4.29828		1561.6	4.26196
1563.19	26.0532		4.44934		1563.19	4.23914		1563.19	4.24902					1563.21	26.0535		4.64886		1563.21	4.34387		1563.21	4.34253					1563.21	26.0535		4.26666		1563.21	4.26331		1563.21	4.27643
1564.8	26.08		4.47015		1564.8	4.24933		1564.8	4.25714					1564.8	26.08		4.65308		1564.8	4.32953		1564.8	4.3653					1564.8	26.08		4.23431		1564.8	4.29828		1564.8	4.27026
1566.41	26.1068		4.43896		1566.41	4.21057		1566.41	4.30389					1566.41	26.1068		4.63416		1566.41	4.34595		1566.41	4.36322					1566.41	26.1068		4.29492		1566.41	4.27563		1566.41	4.28888
1568	26.1333		4.46185		1568	4.24933		1568	4.2998					1568.02	26.1337		4.61517		1568.02	4.35004		1568.02	4.34875					1568.02	26.1337		4.24445		1568.02	4.26331		1568.02	4.28473
1569.61	26.1602		4.47015		1569.61	4.21667		1569.61	4.31403					1569.61	26.1602		4.65094		1569.61	4.3562		1569.61	4.35699					1569.61	26.1602		4.26666		1569.61	4.28387		1569.61	4.28473
1571.21	26.1868		4.4577		1571.21	4.24524		1571.21	4.25714					1571.21	26.1868		4.64252		1571.21	4.33569		1571.21	4.33429					1571.21	26.1868		4.26056		1571.21	4.29004		1571.21	4.28473
1572.8	26.2133		4.466		1572.8	4.24725		1572.8	4.26935					1572.81	26.2135		4.63623		1572.81	4.32544		1572.81	4.34875					1572.81	26.2135		4.26459		1572.81	4.27771		1572.81	4.27441
1574.4	26.24		4.466		1574.4	4.24115		1574.4	4.28156					1574.41	26.2402		4.63831		1574.41	4.36646		1574.41	4.33636					1574.41	26.2402		4.30096		1574.41	4.30652		1574.41	4.26404
1576	26.2667		4.45349		1576	4.23706		1576	4.25714					1576	26.2667		4.65308		1576	4.37054		1576	4.35083					1576	26.2667		4.25653		1576	4.30652		1576	4.27234
1577.61	26.2935		4.47015		1577.61	4.23505		1577.61	4.28967					1577.61	26.2935		4.62994		1577.61	4.32953		1577.61	4.33221					1577.61	26.2935		4.26459		1577.61	4.28796		1577.61	4.27643
1579.2	26.32		4.47015		1579.2	4.23706		1579.2	4.24091					1579.2	26.32		4.64252		1579.2	4.3418		1579.2	4.34875					1579.2	26.32		4.26666		1579.2	4.30029		1579.2	4.28473
1580.81	26.3468		4.44519		1580.81	4.24524		1580.81	4.24493					1580.81	26.3468		4.64673		1580.81	4.34796		1580.81	4.34045					1580.81	26.3468		4.26459		1580.81	4.27771		1580.81	4.28265
1582.41	26.3735		4.47852		1582.41	4.26562		1582.41	4.29578					1582.41	26.3735		4.64044		1582.41	4.31927		1582.41	4.3653					1582.42	26.3737		4.26056		1582.42	4.31061		1582.42	4.28058
1584.02	26.4003		4.45978		1584.02	4.23505		1584.02	4.26526					1584.01	26.4002		4.66144		1584.01	4.35413		1584.01	4.36737					1584.01	26.4002		4.27271		1584.01	4.30237		1584.01	4.27026
1585.61	26.4268		4.46393		1585.61	4.23096		1585.61	4.27545					1585.61	26.4268		4.65308		1585.61	4.34796		1585.61	4.35083					1585.61	26.4268		4.30298		1585.61	4.28387		1585.61	4.2558
1587.2	26.4533		4.48059		1587.2	4.25134		1587.2	4.26123					1587.2	26.4533		4.65515		1587.2	4.36029		1587.2	4.35907					1587.2	26.4533		4.26666		1587.2	4.28589		1587.2	4.27441
1588.81	26.4802		4.48474		1588.81	4.24524		1588.81	4.29779					1588.81	26.4802		4.62994		1588.81	4.35004		1588.81	4.35699					1588.81	26.4802		4.23834		1588.81	4.27771		1588.81	4.27234
1590.4	26.5067		4.47015		1590.4	4.22485		1590.4	4.25916					1590.4	26.5067		4.63623		1590.4	4.33154		1590.4	4.35699					1590.42	26.507		4.27472		1590.42	4.29211		1590.42	4.2868
1592.01	26.5335		4.4743		1592.01	4.23297		1592.01	4.2876					1592.01	26.5335		4.63831		1592.01	4.33362		1592.01	4.36737					1592.01	26.5335		4.25452		1592.01	4.29004		1592.01	4.28265
1593.6	26.56		4.44727		1593.6	4.24323		1593.6	4.28558					1593.62	26.5603		4.64465		1593.62	4.37054		1593.62	4.37561					1593.61	26.5602		4.27472		1593.61	4.30237		1593.61	4.27234
1595.21	26.5868		4.48889		1595.21	4.2738		1595.21	4.28558					1595.21	26.5868		4.64673		1595.21	4.34595		1595.21	4.36322					1595.21	26.5868		4.26868		1595.21	4.29004		1595.21	4.29297
1596.81	26.6135		4.48889		1596.81	4.23096		1596.81	4.2876					1596.81	26.6135		4.65094		1596.81	4.34595		1596.81	4.3446					1596.81	26.6135		4.28278		1596.81	4.29413		1596.81	4.27441
1598.4	26.64		4.47015		1598.4	4.23914		1598.4	4.27338					1598.4	26.64		4.63831		1598.4	4.35822		1598.4	4.36322					1598.4	26.64		4.28278		1598.4	4.30237		1598.4	4.27643
1600.01	26.6668		4.46808		1600.01	4.26971		1600.01	4.3161					1600.01	26.6668		4.64886		1600.01	4.33771		1600.01	4.3653					1600.01	26.6668		4.26257		1600.01	4.27972		1600.01	4.29089
1601.6	26.6933		4.47223		1601.6	4.23706		1601.6	4.29779					1601.6	26.6933		4.65515		1601.6	4.36438		1601.6	4.36322					1601.6	26.6933		4.25854		1601.6	4.30853		1601.6	4.29504
1603.21	26.7202		4.47644		1603.21	4.25745		1603.21	4.25916					1603.21	26.7202		4.65094		1603.21	4.35413		1603.21	4.36737					1603.21	26.7202		4.29291		1603.21	4.29828		1603.21	4.30334
1604.81	26.7468		4.48059		1604.81	4.25543		1604.81	4.2998					1604.8	26.7467		4.63416		1604.8	4.35413		1604.8	4.36945					1604.82	26.747		4.27271		1604.82	4.2962		1604.82	4.28473
1606.41	26.7735		4.48682		1606.41	4.22894		1606.41	4.31812					1606.41	26.7735		4.66986		1606.41	4.34796		1606.41	4.36945					1606.39	26.7732		4.27271		1606.39	4.30029		1606.39	4.2868
1608.01	26.8002		4.47015		1608.01	4.24524		1608.01	4.29779					1608.01	26.8002		4.64252		1608.01	4.3562		1608.01	4.35083					1608.01	26.8002		4.27875		1608.01	4.28796		1608.01	4.27234
1609.6	26.8267		4.466		1609.6	4.22076		1609.6	4.33032					1609.6	26.8267		4.65308		1609.6	4.36029		1609.6	4.38593					1609.6	26.8267		4.27875		1609.6	4.30652		1609.6	4.28265
1611.2	26.8533		4.48474		1611.2	4.24524		1611.2	4.26727					1611.21	26.8535		4.64673		1611.21	4.37463		1611.21	4.37769					1611.21	26.8535		4.25049		1611.21	4.29828		1611.21	4.28888
1612.8	26.88		4.466		1612.8	4.25342		1612.8	4.30792					1612.8	26.88		4.63831		1612.8	4.35413		1612.8	4.37976					1612.8	26.88		4.28076		1612.8	4.29211		1612.8	4.27643
1614.39	26.9065		4.47852		1614.39	4.23706		1614.39	4.32422					1614.41	26.9068		4.65936		1614.41	4.33978		1614.41	4.36737					1614.39	26.9065		4.28888		1614.39	4.32501		1614.39	4.25995
1616	26.9333		4.4743		1616	4.23096		1616	4.25305					1616	26.9333		4.65094		1616	4.33978		1616	4.37354					1616.02	26.9337		4.25653		1616.02	4.29211		1616.02	4.29089
1617.61	26.9602		4.4743		1617.61	4.24933		1617.61	4.29578					1617.61	26.9602		4.64886		1617.61	4.36029		1617.61	4.37561					1617.61	26.9602		4.28076		1617.61	4.30029		1617.61	4.30951
1619.21	26.9868		4.47852		1619.21	4.23914		1619.21	4.29779					1619.21	26.9868		4.64886		1619.21	4.34387		1619.21	4.3653					1619.2	26.9867		4.28076		1619.2	4.29211		1619.2	4.2785
1620.8	27.0133		4.48682		1620.8	4.23914		1620.8	4.28558					1620.81	27.0135		4.61938		1620.81	4.34387		1620.81	4.3653					1620.81	27.0135		4.26666		1620.81	4.29413		1620.81	4.2785
1622.41	27.0402		4.48889		1622.41	4.25952		1622.41	4.30591					1622.41	27.0402		4.67621		1622.41	4.36847		1622.41	4.36945					1622.41	27.0402		4.29089		1622.41	4.32092		1622.41	4.28888
1624.02	27.067		4.47015		1624.02	4.24115		1624.02	4.27338					1624	27.0667		4.65308		1624	4.32745		1624	4.35699					1624	27.0667		4.28278		1624	4.2818		1624	4.2785
1625.59	27.0932		4.48889		1625.59	4.26154		1625.59	4.29169					1625.61	27.0935		4.64886		1625.61	4.36029		1625.61	4.36945					1625.61	27.0935		4.28076		1625.61	4.30029		1625.61	4.29504
1627.2	27.12		4.49512		1627.2	4.24725		1627.2	4.29169					1627.2	27.12		4.65936		1627.2	4.39307		1627.2	4.35083					1627.22	27.1203		4.28479		1627.22	4.30237		1627.22	4.30127
1628.81	27.1468		4.49933		1628.81	4.23914		1628.81	4.28558					1628.81	27.1468		4.66357		1628.81	4.34595		1628.81	4.37146					1628.81	27.1468		4.27875		1628.81	4.31677		1628.81	4.29297
1630.41	27.1735		4.47644		1630.41	4.2677		1630.41	4.2998					1630.42	27.1737		4.65515		1630.42	4.37463		1630.42	4.36115					1630.42	27.1737		4.28888		1630.42	4.30444		1630.42	4.27441
1632	27.2		4.48267		1632	4.25543		1632	4.2937					1632.01	27.2002		4.65515		1632.01	4.37054		1632.01	4.38184					1632.01	27.2002		4.28479		1632.01	4.2962		1632.01	4.28265
1633.61	27.2268		4.48059		1633.61	4.24725		1633.61	4.2998					1633.61	27.2268		4.63831		1633.61	4.35205		1633.61	4.36115					1633.61	27.2268		4.30096		1633.61	4.3147		1633.61	4.28473
1635.2	27.2533		4.48267		1635.2	4.27582		1635.2	4.28967					1635.2	27.2533		4.64465		1635.2	4.3562		1635.2	4.36115					1635.21	27.2535		4.28076		1635.21	4.29004		1635.21	4.29297
1636.81	27.2802		4.48267		1636.81	4.26154		1636.81	4.32623					1636.81	27.2802		4.65515		1636.81	4.36847		1636.81	4.39008					1636.8	27.28		4.26459		1636.8	4.30444		1636.8	4.29297
1638.4	27.3067		4.47223		1638.4	4.24323		1638.4	4.27747					1638.4	27.3067		4.66357		1638.4	4.33771		1638.4	4.36322					1638.4	27.3067		4.30499		1638.4	4.29413		1638.4	4.28473
1640.01	27.3335		4.50555		1640.01	4.29218		1640.01	4.29779					1640.01	27.3335		4.65515		1640.01	4.36029		1640.01	4.38184					1640.01	27.3335		4.3111		1640.01	4.30652		1640.01	4.28058
1641.6	27.36		4.48267		1641.6	4.25342		1641.6	4.30591					1641.62	27.3603		4.66144		1641.62	4.35822		1641.62	4.37354					1641.6	27.36		4.28076		1641.6	4.31677		1641.6	4.27441
1643.21	27.3868		4.46185		1643.21	4.25342		1643.21	4.2998					1643.21	27.3868		4.64886		1643.21	4.34796		1643.21	4.3653					1643.21	27.3868		4.26666		1643.21	4.28796		1643.21	4.29712
1644.8	27.4133		4.49725		1644.8	4.26154		1644.8	4.32825					1644.81	27.4135		4.672		1644.81	4.37872		1644.81	4.38184					1644.81	27.4135		4.30902		1644.81	4.31677		1644.81	4.28473
1646.4	27.44		4.46808		1646.4	4.28198		1646.4	4.26935					1646.41	27.4402		4.66565		1646.41	4.36029		1646.41	4.38184					1646.42	27.4403		4.27472		1646.42	4.2818		1646.42	4.31158
1648.01	27.4668		4.47015		1648.01	4.26154		1648.01	4.26935					1648.01	27.4668		4.6236		1648.01	4.33978		1648.01	4.37354					1648.01	27.4668		4.27271		1648.01	4.33118		1648.01	4.31366
1649.6	27.4933		4.49933		1649.6	4.23297		1649.6	4.33234					1649.6	27.4933		4.66357		1649.6	4.36847		1649.6	4.38391					1649.6	27.4933		4.28278		1649.6	4.30853		1649.6	4.30127
1651.21	27.5202		4.46808		1651.21	4.27991		1651.21	4.27338					1651.21	27.5202		4.66986		1651.21	4.35413		1651.21	4.3653					1651.21	27.5202		4.26666		1651.21	4.29828		1651.21	4.29504
1652.8	27.5467		4.48889		1652.8	4.25543		1652.8	4.33032					1652.8	27.5467		4.64886		1652.8	4.3562		1652.8	4.37561					1652.8	27.5467		4.27472		1652.8	4.32294		1652.8	4.27643
1654.41	27.5735		4.48474		1654.41	4.24524		1654.41	4.28156					1654.41	27.5735		4.65094		1654.41	4.37256		1654.41	4.37354					1654.41	27.5735		4.29291		1654.41	4.30444		1654.41	4.28473
1656	27.6		4.48682		1656	4.25745		1656	4.27545					1656	27.6		4.66565		1656	4.3418		1656	4.37561					1656	27.6		4.28278		1656	4.31885		1656	4.2785
1657.6	27.6267		4.48889		1657.6	4.24115		1657.6	4.32825					1657.61	27.6268		4.66357		1657.61	4.36029		1657.61	4.37146					1657.61	27.6268		4.29895		1657.61	4.31885		1657.61	4.2868
1659.21	27.6535		4.47644		1659.21	4.26361		1659.21	4.28357					1659.21	27.6535		4.66779		1659.21	4.36847		1659.21	4.39215					1659.21	27.6535		4.29492		1659.21	4.30853		1659.21	4.29297
1660.8	27.68		4.48059		1660.8	4.26562		1660.8	4.26526					1660.8	27.68		4.672		1660.8	4.36438		1660.8	4.39423					1660.8	27.68		4.26868		1660.8	4.33118		1660.8	4.30127
1662.41	27.7068		4.50348		1662.41	4.28198		1662.41	4.26324					1662.41	27.7068		4.67407		1662.41	4.35004		1662.41	4.38184					1662.41	27.7068		4.2868		1662.41	4.2962		1662.41	4.30334
1664.02	27.7337		4.49725		1664.02	4.26361		1664.02	4.2937					1664.02	27.7337		4.68042		1664.02	4.36847		1664.02	4.37976					1664	27.7333		4.29895		1664	4.30237		1664	4.28888
1665.61	27.7602		4.48889		1665.61	4.25543		1665.61	4.33032					1665.61	27.7602		4.67828		1665.61	4.35004		1665.61	4.35907					1665.61	27.7602		4.29291		1665.61	4.3291		1665.61	4.30743
1667.2	27.7867		4.48059		1667.2	4.27789		1667.2	4.2937					1667.2	27.7867		4.67621		1667.2	4.3623		1667.2	4.388					1667.22	27.787		4.30701		1667.22	4.32092		1667.22	4.30127
1668.8	27.8133		4.47644		1668.8	4.24725		1668.8	4.26123					1668.81	27.8135		4.6825		1668.81	4.37671		1668.81	4.38593					1668.81	27.8135		4.2868		1668.81	4.32294		1668.81	4.2868
1670.41	27.8402		4.48059		1670.41	4.26562		1670.41	4.3222					1670.41	27.8402		4.66357		1670.41	4.3623		1670.41	4.38593					1670.41	27.8402		4.25653		1670.41	4.31268		1670.41	4.28473
1672	27.8667		4.48474		1672	4.2677		1672	4.3161					1672	27.8667		4.67828		1672	4.36847		1672	4.36945					1672.01	27.8668		4.27673		1672.01	4.30029		1672.01	4.2785
1673.61	27.8935		4.48889		1673.61	4.24115		1673.61	4.3222					1673.61	27.8935		4.672		1673.61	4.37054		1673.61	4.37146					1673.61	27.8935		4.28278		1673.61	4.30237		1673.61	4.3219
1675.2	27.92		4.49304		1675.2	4.27173		1675.2	4.30389					1675.2	27.92		4.66144		1675.2	4.32544		1675.2	4.39423					1675.2	27.92		4.2868		1675.2	4.32501		1675.2	4.29919
1676.81	27.9468		4.48682		1676.81	4.27173		1676.81	4.29779					1676.81	27.9468		4.66565		1676.81	4.37872		1676.81	4.39008					1676.81	27.9468		4.31512		1676.81	4.32092		1676.81	4.31366
1678.42	27.9737		4.48059		1678.42	4.27991		1678.42	4.31403					1678.42	27.9737		4.65729		1678.42	4.37671		1678.42	4.39008					1678.42	27.9737		4.27875		1678.42	4.2962		1678.42	4.30536
1680.01	28.0002		4.50348		1680.01	4.26154		1680.01	4.30188					1680.01	28.0002		4.65308		1680.01	4.36646		1680.01	4.388					1680.01	28.0002		4.28479		1680.01	4.30652		1680.01	4.30743
1681.6	28.0267		4.49304		1681.6	4.26154		1681.6	4.27338					1681.61	28.0268		4.65094		1681.61	4.3808		1681.61	4.39215					1681.61	28.0268		4.27069		1681.61	4.31268		1681.61	4.29919
1683.2	28.0533		4.48474		1683.2	4.26562		1683.2	4.30792					1683.21	28.0535		4.66357		1683.21	4.37256		1683.21	4.38184					1683.21	28.0535		4.27271		1683.21	4.31885		1683.21	4.29297
1684.81	28.0802		4.51593		1684.81	4.25342		1684.81	4.30591					1684.81	28.0802		4.69513		1684.81	4.36847		1684.81	4.38391					1684.81	28.0802		4.3111		1684.81	4.31268		1684.81	4.30743
1686.42	28.107		4.49512		1686.42	4.27582		1686.42	4.28357					1686.4	28.1067		4.66357		1686.4	4.38696		1686.4	4.38593					1686.4	28.1067		4.29089		1686.4	4.30853		1686.4	4.30334
1688.01	28.1335		4.52222		1688.01	4.25342		1688.01	4.32825					1688.01	28.1335		4.67621		1688.01	4.3562		1688.01	4.3963					1688.01	28.1335		4.27472		1688.01	4.32294		1688.01	4.30536
1689.6	28.16		4.50555		1689.6	4.26562		1689.6	4.33643					1689.62	28.1603		4.64886		1689.62	4.3562		1689.62	4.39423					1689.6	28.16		4.31311		1689.6	4.32092		1689.6	4.29919
1691.21	28.1868		4.50348		1691.21	4.27789		1691.21	4.2998					1691.21	28.1868		4.66565		1691.21	4.38281		1691.21	4.39423					1691.21	28.1868		4.29089		1691.21	4.29828		1691.21	4.29919
1692.81	28.2135		4.49304		1692.81	4.26154		1692.81	4.32825					1692.82	28.2137		4.66986		1692.82	4.37054		1692.82	4.37976					1692.8	28.2133		4.29492		1692.8	4.32092		1692.8	4.29919
1694.41	28.2402		4.48682		1694.41	4.25543		1694.41	4.30188					1694.41	28.2402		4.64673		1694.41	4.37463		1694.41	4.37354					1694.41	28.2402		4.29895		1694.41	4.3147		1694.41	4.31573
1696	28.2667		4.49304		1696	4.27173		1696	4.28156					1696.01	28.2668		4.66357		1696.01	4.36646		1696.01	4.39423					1696.01	28.2668		4.30701		1696.01	4.32501		1696.01	4.29919
1697.6	28.2933		4.48682		1697.6	4.27991		1697.6	4.32825					1697.6	28.2933		4.67621		1697.6	4.35004		1697.6	4.37976					1697.6	28.2933		4.30701		1697.6	4.31268		1697.6	4.30127
1699.19	28.3198		4.49097		1699.19	4.2677		1699.19	4.29779					1699.21	28.3202		4.672		1699.21	4.39514		1699.21	4.39423					1699.21	28.3202		4.29694		1699.21	4.30029		1699.21	4.29919
1700.8	28.3467		4.51385		1700.8	4.25342		1700.8	4.30591					1700.82	28.347		4.68463		1700.82	4.39514		1700.82	4.39215					1700.82	28.347		4.27875		1700.82	4.30853		1700.82	4.31366
1702.41	28.3735		4.50763		1702.41	4.2738		1702.41	4.2998					1702.41	28.3735		4.65729		1702.41	4.38281		1702.41	4.39838					1702.41	28.3735		4.30701		1702.41	4.32294		1702.41	4.3302
1704.01	28.4002		4.51178		1704.01	4.26971		1704.01	4.33643					1704.02	28.4003		4.66565		1704.02	4.36646		1704.02	4.38391					1704.02	28.4003		4.31311		1704.02	4.31677		1704.02	4.31158
1705.6	28.4267		4.50555		1705.6	4.25745		1705.6	4.33643					1705.61	28.4268		4.66779		1705.61	4.39923		1705.61	4.40247					1705.61	28.4268		4.29492		1705.61	4.32501		1705.61	4.31158
1707.2	28.4533		4.49725		1707.2	4.2677		1707.2	4.29169					1707.21	28.4535		4.69513		1707.21	4.36847		1707.21	4.38593					1707.21	28.4535		4.30298		1707.21	4.30444		1707.21	4.30951
1708.8	28.48		4.51385		1708.8	4.27991		1708.8	4.33643					1708.8	28.48		4.66986		1708.8	4.34796		1708.8	4.388					1708.81	28.4802		4.3111		1708.81	4.31061		1708.81	4.33429
1710.41	28.5068		4.50348		1710.41	4.27582		1710.41	4.35065					1710.41	28.5068		4.65936		1710.41	4.37671		1710.41	4.36322					1710.41	28.5068		4.28076		1710.41	4.32294		1710.41	4.31158
1712	28.5333		4.50555		1712	4.2677		1712	4.30389					1712	28.5333		4.68042		1712	4.36646		1712	4.39215					1712	28.5333		4.30298		1712	4.32501		1712	4.30334
1713.61	28.5602		4.49725		1713.61	4.2738		1713.61	4.3161					1713.61	28.5602		4.66986		1713.61	4.37054		1713.61	4.37769					1713.61	28.5602		4.30902		1713.61	4.33325		1713.61	4.31158
1715.2	28.5867		4.50555		1715.2	4.28601		1715.2	4.31					1715.22	28.587		4.6972		1715.22	4.38489		1715.22	4.41284					1715.2	28.5867		4.28888		1715.2	4.3291		1715.2	4.31158
1716.81	28.6135		4.49304		1716.81	4.26971		1716.81	4.33032					1716.81	28.6135		4.69092		1716.81	4.39307		1716.81	4.40247					1716.81	28.6135		4.30902		1716.81	4.32709		1716.81	4.3219
1718.4	28.64		4.48059		1718.4	4.27582		1718.4	4.3222					1718.41	28.6402		4.65936		1718.41	4.37671		1718.41	4.39008					1718.41	28.6402		4.31311		1718.41	4.31677		1718.41	4.30951
1720	28.6667		4.51178		1720	4.30438		1720	4.33032					1720.01	28.6668		4.67828		1720.01	4.39105		1720.01	4.40454					1720.01	28.6668		4.30701		1720.01	4.32092		1720.01	4.31366
1721.61	28.6935		4.49725		1721.61	4.2677		1721.61	4.31403					1721.61	28.6935		4.66357		1721.61	4.36646		1721.61	4.39008					1721.61	28.6935		4.29492		1721.61	4.32501		1721.61	4.30743
1723.2	28.72		4.5014		1723.2	4.26562		1723.2	4.30792					1723.2	28.72		4.67828		1723.2	4.35822		1723.2	4.3963					1723.2	28.72		4.30499		1723.2	4.30853		1723.2	4.30951
1724.81	28.7468		4.5097		1724.81	4.26361		1724.81	4.31					1724.81	28.7468		4.68463		1724.81	4.39514		1724.81	4.40662					1724.81	28.7468		4.30701		1724.81	4.32501		1724.81	4.3302
1726.4	28.7733		4.5014		1726.4	4.25745		1726.4	4.31201					1726.42	28.7737		4.70563		1726.42	4.37054		1726.42	4.40045					1726.4	28.7733		4.28278		1726.4	4.33118		1726.4	4.32812
1728.01	28.8002		4.52844		1728.01	4.27173		1728.01	4.32825					1728.01	28.8002		4.69299		1728.01	4.38696		1728.01	4.39215					1728.01	28.8002		4.32922		1728.01	4.32709		1728.01	4.31573
1729.6	28.8267		4.50763		1729.6	4.26562		1729.6	4.32422					1729.61	28.8268		4.68463		1729.61	4.37872		1729.61	4.40662					1729.61	28.8268		4.28479		1729.61	4.31061		1729.61	4.3302
1731.21	28.8535		4.51385		1731.21	4.29419		1731.21	4.3161					1731.21	28.8535		4.68671		1731.21	4.38898		1731.21	4.37769					1731.21	28.8535		4.30298		1731.21	4.31885		1731.21	4.31781
1732.81	28.8802		4.5097		1732.81	4.284		1732.81	4.32825					1732.81	28.8802		4.67407		1732.81	4.37463		1732.81	4.38391					1732.81	28.8802		4.32922		1732.81	4.33734		1732.81	4.3219
1734.4	28.9067		4.52637		1734.4	4.26971		1734.4	4.28558					1734.4	28.9067		4.67828		1734.4	4.39307		1734.4	4.39215					1734.4	28.9067		4.30298		1734.4	4.32092		1734.4	4.29712
1736.01	28.9335		4.53674		1736.01	4.27582		1736.01	4.32825					1736.01	28.9335		4.71198		1736.01	4.38696		1736.01	4.39215					1736.01	28.9335		4.30096		1736.01	4.34357		1736.01	4.32812
1737.6	28.96		4.5097		1737.6	4.27582		1737.6	4.33435					1737.6	28.96		4.67621		1737.6	4.38696		1737.6	4.38184					1737.6	28.96		4.31311		1737.6	4.3147		1737.6	4.33636
1739.19	28.9865		4.50763		1739.19	4.27991		1739.19	4.30389					1739.21	28.9868		4.70563		1739.21	4.37463		1739.21	4.37146					1739.21	28.9868		4.29694		1739.21	4.33533		1739.21	4.32397
1740.81	29.0135		4.5014		1740.81	4.27582		1740.81	4.34863					1740.82	29.0137		4.68463		1740.82	4.40131		1740.82	4.388					1740.82	29.0137		4.31512		1740.82	4.33942		1740.82	4.30951
1742.41	29.0402		4.5014		1742.41	4.2677		1742.41	4.31403					1742.41	29.0402		4.6825		1742.41	4.39514		1742.41	4.40454					1742.41	29.0402		4.30298		1742.41	4.30853		1742.41	4.31366
1744.01	29.0668		4.50555		1744.01	4.28809		1744.01	4.33844					1744.01	29.0668		4.69934		1744.01	4.38898		1744.01	4.39423					1744	29.0667		4.29895		1744	4.3291		1744	4.32397
1745.6	29.0933		4.52429		1745.6	4.27789		1745.6	4.35266					1745.6	29.0933		4.6972		1745.6	4.36029		1745.6	4.40454					1745.6	29.0933		4.30096		1745.6	4.34973		1745.6	4.31573
1747.21	29.1202		4.50348		1747.21	4.2901		1747.21	4.30188					1747.21	29.1202		4.6825		1747.21	4.39105		1747.21	4.41284					1747.21	29.1202		4.29291		1747.21	4.31885		1747.21	4.31573
1748.82	29.147		4.49097		1748.82	4.30029		1748.82	4.33643					1748.8	29.1467		4.68042		1748.8	4.39307		1748.8	4.42316					1748.8	29.1467		4.31512		1748.8	4.34973		1748.8	4.31982
1750.41	29.1735		4.5014		1750.41	4.28601		1750.41	4.28558					1750.41	29.1735		4.68671		1750.41	4.38898		1750.41	4.40247					1750.41	29.1735		4.31311		1750.41	4.33533		1750.41	4.31982
1752.01	29.2002		4.5097		1752.01	4.29419		1752.01	4.2998					1752.02	29.2003		4.6972		1752.02	4.3808		1752.02	4.41077					1752	29.2		4.3252		1752	4.34149		1752	4.31366
1753.61	29.2268		4.48267		1753.61	4.2901		1753.61	4.34454					1753.61	29.2268		4.68042		1753.61	4.39307		1753.61	4.40662					1753.61	29.2268		4.31714		1753.61	4.31677		1753.61	4.3302
1755.21	29.2535		4.51807		1755.21	4.28601		1755.21	4.31					1755.21	29.2535		4.68878		1755.21	4.38281		1755.21	4.40045					1755.21	29.2535		4.32318		1755.21	4.33118		1755.21	4.31982
1756.8	29.28		4.49933		1756.8	4.27991		1756.8	4.32825					1756.81	29.2802		4.6972		1756.81	4.37054		1756.81	4.39215					1756.81	29.2802		4.30701		1756.81	4.33942		1756.81	4.34259
1758.41	29.3068		4.5097		1758.41	4.28198		1758.41	4.31403					1758.41	29.3068		4.6972		1758.41	4.39514		1758.41	4.41284					1758.41	29.3068		4.28076		1758.41	4.32294		1758.41	4.30743
1760	29.3333		4.50348		1760	4.27991		1760	4.33435					1760	29.3333		4.68042		1760	4.38696		1760	4.40869					1760	29.3333		4.3252		1760	4.33734		1760	4.30951
1761.61	29.3602		4.50555		1761.61	4.26361		1761.61	4.30591					1761.61	29.3602		4.69092		1761.61	4.40332		1761.61	4.42731					1761.61	29.3602		4.30096		1761.61	4.3291		1761.61	4.31573
1763.22	29.387		4.52429		1763.22	4.28601		1763.22	4.3222					1763.2	29.3867		4.69092		1763.2	4.39105		1763.2	4.40045					1763.2	29.3867		4.28888		1763.2	4.32092		1763.2	4.31982
1764.81	29.4135		4.51178		1764.81	4.25745		1764.81	4.30591					1764.81	29.4135		4.6972		1764.81	4.37463		1764.81	4.39215					1764.81	29.4135		4.33124		1764.81	4.3291		1764.81	4.3219
1766.41	29.4402		4.52429		1766.41	4.27991		1766.41	4.32422					1766.4	29.44		4.70563		1766.4	4.37671		1766.4	4.40045					1766.42	29.4403		4.31714		1766.42	4.33118		1766.42	4.31781
1768	29.4667		4.53674		1768	4.28809		1768	4.30389					1768.01	29.4668		4.67621		1768.01	4.4054		1768.01	4.42316					1768.01	29.4668		4.32922		1768.01	4.34558		1768.01	4.32397
1769.61	29.4935		4.51807		1769.61	4.28809		1769.61	4.3161					1769.61	29.4935		4.69934		1769.61	4.37256		1769.61	4.38593					1769.61	29.4935		4.30701		1769.61	4.32294		1769.61	4.31982
1771.2	29.52		4.51385		1771.2	4.28809		1771.2	4.30188					1771.2	29.52		4.68463		1771.2	4.38281		1771.2	4.41077					1771.2	29.52		4.31311		1771.2	4.34558		1771.2	4.3302
1772.81	29.5468		4.53467		1772.81	4.27789		1772.81	4.36487					1772.81	29.5468		4.67828		1772.81	4.38898		1772.81	4.41693					1772.81	29.5468		4.33533		1772.81	4.34149		1772.81	4.33844
1774.4	29.5733		4.49725		1774.4	4.26971		1774.4	4.34045					1774.4	29.5733		4.68878		1774.4	4.39514		1774.4	4.39008					1774.4	29.5733		4.30499		1774.4	4.34357		1774.4	4.31781
1776.01	29.6002		4.52429		1776.01	4.29419		1776.01	4.35876					1776.01	29.6002		4.68671		1776.01	4.42181		1776.01	4.41693					1775.99	29.5998		4.3252		1775.99	4.35382		1775.99	4.29712
1777.6	29.6267		4.52637		1777.6	4.26971		1777.6	4.35266					1777.62	29.627		4.70984		1777.62	4.38281		1777.62	4.42108					1777.62	29.627		4.31512		1777.62	4.33325		1777.62	4.31573
1779.21	29.6535		4.51807		1779.21	4.29828		1779.21	4.32422					1779.21	29.6535		4.6972		1779.21	4.39722		1779.21	4.40662					1779.21	29.6535		4.32922		1779.21	4.33734		1779.21	4.33636
1780.81	29.6802		4.52844		1780.81	4.27991		1780.81	4.37299					1780.81	29.6802		4.67621		1780.81	4.39514		1780.81	4.39423					1780.81	29.6802		4.30096		1780.81	4.3291		1780.81	4.3302
1782.4	29.7067		4.51593		1782.4	4.27173		1782.4	4.28558					1782.41	29.7068		4.69299		1782.41	4.37671		1782.41	4.41693					1782.41	29.7068		4.33533		1782.41	4.31677		1782.41	4.33844
1784.01	29.7335		4.51593		1784.01	4.29828		1784.01	4.2937					1784.01	29.7335		4.6825		1784.01	4.40131		1784.01	4.42731					1784.01	29.7335		4.32721		1784.01	4.33942		1784.01	4.31366
1785.6	29.76		4.52844		1785.6	4.31055		1785.6	4.35468					1785.6	29.76		4.70563		1785.6	4.41364		1785.6	4.40045					1785.62	29.7603		4.31714		1785.62	4.32501		1785.62	4.31573
1787.21	29.7868		4.50555		1787.21	4.28198		1787.21	4.31201					1787.21	29.7868		4.6972		1787.21	4.39514		1787.21	4.3963					1787.21	29.7868		4.32721		1787.21	4.35797		1787.21	4.34259
1788.8	29.8133		4.52844		1788.8	4.29626		1788.8	4.35876					1788.8	29.8133		4.68671		1788.8	4.38489		1788.8	4.42108					1788.82	29.8137		4.31915		1788.82	4.33118		1788.82	4.31781
1790.41	29.8402		4.51178		1790.41	4.28601		1790.41	4.3161					1790.41	29.8402		4.70984		1790.41	4.42389		1790.41	4.40454					1790.41	29.8402		4.32117		1790.41	4.34766		1790.41	4.31366
1792	29.8667		4.51593		1792	4.27991		1792	4.29578					1792.01	29.8668		4.68042		1792.01	4.3808		1792.01	4.42108					1792.02	29.867		4.32922		1792.02	4.33118		1792.02	4.33844
1793.6	29.8933		4.52844		1793.6	4.28601		1793.6	4.32422					1793.6	29.8933		4.70355		1793.6	4.39105		1793.6	4.41077					1793.61	29.8935		4.29895		1793.61	4.33325		1793.61	4.32812
1795.21	29.9202		4.52637		1795.21	4.29218		1795.21	4.34253					1795.21	29.9202		4.70563		1795.21	4.41974		1795.21	4.40869					1795.21	29.9202		4.32721		1795.21	4.31677		1795.21	4.34467
1796.8	29.9467		4.52014		1796.8	4.27991		1796.8	4.34656					1796.8	29.9467		4.68671		1796.8	4.39923		1796.8	4.41284					1796.82	29.947		4.3252		1796.82	4.33734		1796.82	4.33228
1798.41	29.9735		4.54095		1798.41	4.29828		1798.41	4.35675					1798.41	29.9735		4.70984		1798.41	4.39514		1798.41	4.41492					1798.41	29.9735		4.32721		1798.41	4.34766		1798.41	4.32397
1800	30		4.53674		1800	4.29218		1800	4.33844					1800	30		4.70355		1800	4.38489		1800	4.41901					1800	30		4.33124		1800	4.36206		1800	4.33429
1801.61	30.0268		4.52222		1801.61	4.30438		1801.61	4.34253					1801.61	30.0268		4.68463		1801.61	4.41364		1801.61	4.40454					1801.61	30.0268		4.32318		1801.61	4.33942		1801.61	4.33228
1803.2	30.0533		4.52222		1803.2	4.28809		1803.2	4.36285					1803.22	30.0537		4.69092		1803.22	4.40747		1803.22	4.41492					1803.22	30.0537		4.32922		1803.22	4.33734		1803.22	4.34467
1804.8	30.08		4.53674		1804.8	4.27991		1804.8	4.33032					1804.81	30.0802		4.71198		1804.81	4.42181		1804.81	4.42938					1804.81	30.0802		4.32318		1804.81	4.33118		1804.81	4.32812
1806.41	30.1068		4.50555		1806.41	4.29218		1806.41	4.33435					1806.41	30.1068		4.68042		1806.41	4.41156		1806.41	4.3963					1806.41	30.1068		4.33533		1806.41	4.34766		1806.41	4.3219
1808	30.1333		4.55548		1808	4.28601		1808	4.32825					1808	30.1333		4.68878		1808	4.38281		1808	4.40662					1808	30.1333		4.32922		1808	4.34766		1808	4.3302
1809.61	30.1602		4.52429		1809.61	4.28601		1809.61	4.3161					1809.61	30.1602		4.68878		1809.61	4.41364		1809.61	4.43555					1809.61	30.1602		4.3252		1809.61	4.32709		1809.61	4.33636
1811.2	30.1867		4.52014		1811.2	4.31866		1811.2	4.35876					1811.2	30.1867		4.70142		1811.2	4.41364		1811.2	4.42108					1811.2	30.1867		4.33734		1811.2	4.36414		1811.2	4.34259
1812.79	30.2132		4.54095		1812.79	4.2738		1812.79	4.34656					1812.81	30.2135		4.67828		1812.81	4.4259		1812.81	4.42108					1812.81	30.2135		4.30701		1812.81	4.34357		1812.81	4.34052
1814.42	30.2403		4.52014		1814.42	4.30438		1814.42	4.32825					1814.42	30.2403		4.69513		1814.42	4.38898		1814.42	4.40662					1814.4	30.24		4.31714		1814.4	4.35175		1814.4	4.32812
1816.01	30.2668		4.53259		1816.01	4.29626		1816.01	4.34454					1816.01	30.2668		4.69092		1816.01	4.39722		1816.01	4.41492					1816.01	30.2668		4.33533		1816.01	4.33533		1816.01	4.32605
1817.6	30.2933		4.52844		1817.6	4.2901		1817.6	4.33435					1817.61	30.2935		4.70563		1817.61	4.39923		1817.61	4.3963					1817.61	30.2935		4.32922		1817.61	4.34558		1817.61	4.3219
1819.2	30.32		4.51178		1819.2	4.30438		1819.2	4.34045					1819.21	30.3202		4.6825		1819.21	4.42999		1819.21	4.41693					1819.22	30.3203		4.33936		1819.22	4.33734		1819.22	4.34674
1820.81	30.3468		4.52637		1820.81	4.31055		1820.81	4.33435					1820.81	30.3468		4.69513		1820.81	4.39307		1820.81	4.40662					1820.81	30.3468		4.31311		1820.81	4.33325		1820.81	4.34052
1822.4	30.3733		4.52014		1822.4	4.30237		1822.4	4.31					1822.4	30.3733		4.71198		1822.4	4.4054		1822.4	4.42316					1822.4	30.3733		4.32922		1822.4	4.34973		1822.4	4.31573
1823.99	30.3998		4.52014		1823.99	4.30029		1823.99	4.3222					1824.01	30.4002		4.68671		1824.01	4.41565		1824.01	4.43555					1824.01	30.4002		4.32922		1824.01	4.34149		1824.01	4.33429
1825.61	30.4268		4.53674		1825.61	4.29218		1825.61	4.35468					1825.6	30.4267		4.71198		1825.6	4.3808		1825.6	4.42938					1825.6	30.4267		4.3252		1825.6	4.34973		1825.6	4.33844
1827.21	30.4535		4.51593		1827.21	4.30237		1827.21	4.3161					1827.21	30.4535		4.6972		1827.21	4.40131		1827.21	4.40869					1827.21	30.4535		4.34741		1827.21	4.35175		1827.21	4.33228
1828.81	30.4802		4.53259		1828.81	4.29626		1828.81	4.3913					1828.81	30.4802		4.72247		1828.81	4.41565		1828.81	4.41284					1828.82	30.4803		4.34137		1828.82	4.3703		1828.82	4.33429
1830.4	30.5067		4.53888		1830.4	4.31055		1830.4	4.34253					1830.41	30.5068		4.70776		1830.41	4.38898		1830.41	4.42108					1830.41	30.5068		4.35553		1830.41	4.35797		1830.41	4.33844
1832.01	30.5335		4.52222		1832.01	4.29419		1832.01	4.37506					1832.01	30.5335		4.71613		1832.01	4.40948		1832.01	4.42108					1832.01	30.5335		4.32117		1832.01	4.34558		1832.01	4.33844
1833.6	30.56		4.52222		1833.6	4.30237		1833.6	4.36896					1833.62	30.5603		4.70776		1833.62	4.38898		1833.62	4.40869					1833.6	30.56		4.33533		1833.6	4.34973		1833.6	4.32812
1835.21	30.5868		4.53259		1835.21	4.29828		1835.21	4.33032					1835.21	30.5868		4.68463		1835.21	4.39514		1835.21	4.40454					1835.21	30.5868		4.33331		1835.21	4.34766		1835.21	4.33636
1836.8	30.6133		4.51807		1836.8	4.30847		1836.8	4.31812					1836.8	30.6133		4.70984		1836.8	4.39923		1836.8	4.41693					1836.8	30.6133		4.30902		1836.8	4.33942		1836.8	4.33228
1838.41	30.6402		4.52222		1838.41	4.31256		1838.41	4.34253					1838.41	30.6402		4.69299		1838.41	4.42999		1838.41	4.41284					1838.41	30.6402		4.34943		1838.41	4.35382		1838.41	4.33636
1840.01	30.6668		4.53674		1840.01	4.29218		1840.01	4.36078					1840.02	30.667		4.72876		1840.02	4.39307		1840.02	4.41492					1840.02	30.667		4.35754		1840.02	4.33533		1840.02	4.32605
1841.6	30.6933		4.52637		1841.6	4.31055		1841.6	4.36078					1841.61	30.6935		4.72668		1841.61	4.40332		1841.61	4.42316					1841.61	30.6935		4.34338		1841.61	4.36615		1841.61	4.33228
1843.2	30.72		4.53888		1843.2	4.28809		1843.2	4.35065					1843.21	30.7202		4.71826		1843.21	4.42389		1843.21	4.40454					1843.21	30.7202		4.31915		1843.21	4.35382		1843.21	4.3302
1844.8	30.7467		4.52222		1844.8	4.29626		1844.8	4.33643					1844.8	30.7467		4.71826		1844.8	4.40332		1844.8	4.41284					1844.8	30.7467		4.31915		1844.8	4.34973		1844.8	4.34259
1846.41	30.7735		4.52637		1846.41	4.29419		1846.41	4.36896					1846.41	30.7735		4.70563		1846.41	4.43616		1846.41	4.42108					1846.41	30.7735		4.33533		1846.41	4.35382		1846.41	4.35706
1848	30.8		4.5451		1848	4.31665		1848	4.32825					1848	30.8		4.70142		1848	4.41772		1848	4.41492					1848	30.8		4.33124		1848	4.34973		1848	4.3219
1849.61	30.8268		4.52637		1849.61	4.30646		1849.61	4.33234					1849.61	30.8268		4.72247		1849.61	4.43207		1849.61	4.41693					1849.59	30.8265		4.32922		1849.59	4.34973		1849.59	4.33844
1851.2	30.8533		4.53467		1851.2	4.31866		1851.2	4.33435					1851.2	30.8533		4.70142		1851.2	4.41156		1851.2	4.43762					1851.22	30.8537		4.31714		1851.22	4.35175		1851.22	4.33636
1852.81	30.8802		4.54303		1852.81	4.29828		1852.81	4.34454					1852.81	30.8802		4.71405		1852.81	4.42798		1852.81	4.42108					1852.81	30.8802		4.34137		1852.81	4.34357		1852.81	4.33228
1854.41	30.9068		4.53888		1854.41	4.33093		1854.41	4.32825					1854.41	30.9068		4.73297		1854.41	4.40948		1854.41	4.42108					1854.41	30.9068		4.33533		1854.41	4.35382		1854.41	4.35291
1856	30.9333		4.55341		1856	4.29828		1856	4.35468					1856.01	30.9335		4.72668		1856.01	4.41772		1856.01	4.44592					1856.01	30.9335		4.33124		1856.01	4.34766		1856.01	4.3219
1857.61	30.9602		4.53888		1857.61	4.30646		1857.61	4.32825					1857.61	30.9602		4.71198		1857.61	4.43414		1857.61	4.43146					1857.61	30.9602		4.33331		1857.61	4.36615		1857.61	4.35913
1859.2	30.9867		4.54095		1859.2	4.31256		1859.2	4.34863					1859.2	30.9867		4.71405		1859.2	4.38489		1859.2	4.42938					1859.2	30.9867		4.33734		1859.2	4.36823		1859.2	4.36322
1860.81	31.0135		4.53259		1860.81	4.30029		1860.81	4.38519					1860.81	31.0135		4.73932		1860.81	4.42999		1860.81	4.4397					1860.79	31.0132		4.31512		1860.79	4.33325		1860.79	4.35291
1862.4	31.04		4.53467		1862.4	4.30646		1862.4	4.32013					1862.4	31.04		4.71198		1862.4	4.44025		1862.4	4.42938					1862.42	31.0403		4.32721		1862.42	4.3559		1862.42	4.34674
1864.01	31.0668		4.53052		1864.01	4.30646		1864.01	4.36688					1864.01	31.0668		4.70776		1864.01	4.38898		1864.01	4.40662					1864.01	31.0668		4.30499		1864.01	4.33118		1864.01	4.34674
1865.61	31.0935		4.53259		1865.61	4.29626		1865.61	4.33234					1865.6	31.0933		4.70355		1865.6	4.42798		1865.6	4.42108					1865.61	31.0935		4.36157		1865.61	4.3559		1865.61	4.35083
1867.21	31.1202		4.54095		1867.21	4.31055		1867.21	4.32013					1867.21	31.1202		4.72668		1867.21	4.41772		1867.21	4.43146					1867.21	31.1202		4.31915		1867.21	4.34973		1867.21	4.31781
1868.81	31.1468		4.53052		1868.81	4.30237		1868.81	4.3161					1868.81	31.1468		4.72455		1868.81	4.40332		1868.81	4.41901					1868.81	31.1468		4.32318		1868.81	4.35175		1868.81	4.3653
1870.4	31.1733		4.54303		1870.4	4.29218		1870.4	4.3161					1870.4	31.1733		4.71198		1870.4	4.41772		1870.4	4.42731					1870.4	31.1733		4.34338		1870.4	4.34973		1870.4	4.34259
1872.01	31.2002		4.54718		1872.01	4.31866		1872.01	4.35876					1872.01	31.2002		4.72247		1872.01	4.41156		1872.01	4.41901					1872.01	31.2002		4.33936		1872.01	4.34357		1872.01	4.34467
1873.6	31.2267		4.53467		1873.6	4.30438		1873.6	4.36487					1873.6	31.2267		4.71405		1873.6	4.41364		1873.6	4.43762					1873.6	31.2267		4.3454		1873.6	4.33325		1873.6	4.34674
1875.21	31.2535		4.52014		1875.21	4.31256		1875.21	4.33032					1875.21	31.2535		4.71198		1875.21	4.42181		1875.21	4.43555					1875.21	31.2535		4.33734		1875.21	4.36206		1875.21	4.34875
1876.81	31.2802		4.54303		1876.81	4.31256		1876.81	4.36285					1876.8	31.28		4.70563		1876.8	4.41974		1876.8	4.42316					1876.82	31.2803		4.33936		1876.82	4.36206		1876.82	4.34674
1878.41	31.3068		4.53888		1878.41	4.31665		1878.41	4.37097					1878.41	31.3068		4.71198		1878.41	4.40747		1878.41	4.4397					1878.41	31.3068		4.34338		1878.41	4.37439		1878.41	4.35498
1880.01	31.3335		4.55133		1880.01	4.31866		1880.01	4.36285					1880.01	31.3335		4.70776		1880.01	4.43207		1880.01	4.44592					1880.01	31.3335		4.35553		1880.01	4.3559		1880.01	4.34259
1881.6	31.36		4.53467		1881.6	4.30237		1881.6	4.36487					1881.6	31.36		4.70563		1881.6	4.42999		1881.6	4.44592					1881.6	31.36		4.33331		1881.6	4.37439		1881.6	4.35706
1883.21	31.3868		4.55133		1883.21	4.29828		1883.21	4.3222					1883.21	31.3868		4.71198		1883.21	4.4259		1883.21	4.42523					1883.21	31.3868		4.31915		1883.21	4.35175		1883.21	4.35291
1884.8	31.4133		4.54926		1884.8	4.30029		1884.8	4.36285					1884.8	31.4133		4.71405		1884.8	4.44025		1884.8	4.43146					1884.8	31.4133		4.35553		1884.8	4.3559		1884.8	4.35083
1886.39	31.4398		4.53467		1886.39	4.30237		1886.39	4.38721					1886.41	31.4402		4.72034		1886.41	4.40332		1886.41	4.40045					1886.41	31.4402		4.33533		1886.41	4.34973		1886.41	4.34052
1888	31.4667		4.54926		1888	4.32892		1888	4.35065					1888	31.4667		4.72247		1888	4.41772		1888	4.43762					1888.02	31.467		4.34338		1888.02	4.37439		1888.02	4.36322
1889.61	31.4935		4.54718		1889.61	4.29828		1889.61	4.34656					1889.61	31.4935		4.71613		1889.61	4.41565		1889.61	4.42938					1889.61	31.4935		4.35553		1889.61	4.36206		1889.61	4.34674
1891.21	31.5202		4.54303		1891.21	4.32074		1891.21	4.36078					1891.21	31.5202		4.71826		1891.21	4.39105		1891.21	4.42108					1891.2	31.52		4.32117		1891.2	4.3559		1891.2	4.33228
1892.8	31.5467		4.54095		1892.8	4.30438		1892.8	4.35065					1892.81	31.5468		4.72247		1892.81	4.41772		1892.81	4.41284					1892.81	31.5468		4.34741		1892.81	4.3703		1892.81	4.34674
1894.41	31.5735		4.53052		1894.41	4.32892		1894.41	4.35675					1894.41	31.5735		4.6972		1894.41	4.42798		1894.41	4.41284					1894.41	31.5735		4.33124		1894.41	4.37439		1894.41	4.36322
1896	31.6		4.55341		1896	4.32275		1896	4.35266					1896	31.6		4.70563		1896	4.43207		1896	4.4397					1896	31.6		4.33331		1896	4.33942		1896	4.34875
1897.59	31.6265		4.54718		1897.59	4.33295		1897.59	4.34863					1897.61	31.6268		4.72455		1897.61	4.43823		1897.61	4.43555					1897.61	31.6268		4.34137		1897.61	4.37646		1897.61	4.34259
1899.22	31.6537		4.56384		1899.22	4.31866		1899.22	4.36487					1899.2	31.6533		4.71613		1899.2	4.44641		1899.2	4.4397					1899.2	31.6533		4.33936		1899.2	4.36823		1899.2	4.34875
1900.81	31.6802		4.54718		1900.81	4.31458		1900.81	4.33643					1900.81	31.6802		4.73932		1900.81	4.42999		1900.81	4.41492					1900.81	31.6802		4.33936		1900.81	4.34973		1900.81	4.36737
1902.41	31.7068		4.53467		1902.41	4.33093		1902.41	4.35468					1902.42	31.707		4.71198		1902.42	4.42181		1902.42	4.448					1902.42	31.707		4.33936		1902.42	4.36414		1902.42	4.34259
1904	31.7333		4.5451		1904	4.33911		1904	4.35065					1904.01	31.7335		4.7309		1904.01	4.42798		1904.01	4.43555					1904.01	31.7335		4.33331		1904.01	4.34357		1904.01	4.34467
1905.61	31.7602		4.53674		1905.61	4.30847		1905.61	4.34454					1905.6	31.76		4.70984		1905.6	4.42798		1905.6	4.43555					1905.61	31.7602		4.35144		1905.61	4.36206		1905.61	4.36737
1907.2	31.7867		4.54303		1907.2	4.32892		1907.2	4.34045					1907.2	31.7867		4.70142		1907.2	4.44641		1907.2	4.45209					1907.2	31.7867		4.32922		1907.2	4.3559		1907.2	4.36322
1908.81	31.8135		4.56799		1908.81	4.30237		1908.81	4.3811					1908.81	31.8135		4.72668		1908.81	4.42181		1908.81	4.43762					1908.81	31.8135		4.34943		1908.81	4.34973		1908.81	4.34875
1910.4	31.84		4.52844		1910.4	4.31458		1910.4	4.34656					1910.4	31.84		4.73718		1910.4	4.41772		1910.4	4.42731					1910.42	31.8403		4.32117		1910.42	4.37238		1910.42	4.35706
1912.01	31.8668		4.55969		1912.01	4.33704		1912.01	4.39331					1912.01	31.8668		4.72668		1912.01	4.42999		1912.01	4.43146					1912.01	31.8668		4.33533		1912.01	4.3703		1912.01	4.35913
1913.61	31.8935		4.55969		1913.61	4.31665		1913.61	4.34863					1913.61	31.8935		4.71198		1913.61	4.42389		1913.61	4.44592					1913.6	31.8933		4.38177		1913.6	4.37646		1913.6	4.3653
1915.21	31.9202		4.55762		1915.21	4.32275		1915.21	4.34253					1915.21	31.9202		4.74768		1915.21	4.41364		1915.21	4.42938					1915.21	31.9202		4.36359		1915.21	4.36206		1915.21	4.37152
1916.81	31.9468		4.54926		1916.81	4.33295		1916.81	4.38928					1916.81	31.9468		4.72034		1916.81	4.4444		1916.81	4.44177					1916.81	31.9468		4.35553		1916.81	4.3703		1916.81	4.36945
1918.4	31.9733		4.54095		1918.4	4.29828		1918.4	4.3913					1918.41	31.9735		4.7309		1918.41	4.42181		1918.41	4.44592					1918.41	31.9735		4.33533		1918.41	4.37854		1918.41	4.35498
1920.01	32.0002		4.55133		1920.01	4.32684		1920.01	4.33844					1920.01	32.0002		4.74768		1920.01	4.4054		1920.01	4.45001					1920.01	32.0002		4.3454		1920.01	4.3703		1920.01	4.35913
1921.6	32.0267		4.56592		1921.6	4.33295		1921.6	4.38519					1921.6	32.0267		4.73297		1921.6	4.4259		1921.6	4.43762					1921.6	32.0267		4.36157		1921.6	4.36414		1921.6	4.35083
1923.21	32.0535		4.54095		1923.21	4.34113		1923.21	4.33643					1923.21	32.0535		4.74347		1923.21	4.4054		1923.21	4.45001					1923.21	32.0535		4.33533		1923.21	4.34558		1923.21	4.36945
1924.8	32.08		4.55133		1924.8	4.31458		1924.8	4.38519					1924.8	32.08		4.72876		1924.8	4.43616		1924.8	4.44385					1924.82	32.0803		4.36359		1924.82	4.39087		1924.82	4.34259
1926.41	32.1068		4.55341		1926.41	4.32684		1926.41	4.35468					1926.41	32.1068		4.74139		1926.41	4.44025		1926.41	4.448					1926.41	32.1068		4.35553		1926.41	4.36823		1926.41	4.37152
1928.01	32.1335		4.55969		1928.01	4.30646		1928.01	4.3913					1928.01	32.1335		4.72455		1928.01	4.42389		1928.01	4.45209					1928.01	32.1335		4.36963		1928.01	4.36414		1928.01	4.34259
1929.6	32.16		4.55133		1929.6	4.30847		1929.6	4.38318					1929.6	32.16		4.71826		1929.6	4.42181		1929.6	4.44177					1929.61	32.1602		4.34943		1929.61	4.37646		1929.61	4.35706
1931.21	32.1868		4.55548		1931.21	4.31665		1931.21	4.36896					1931.21	32.1868		4.74347		1931.21	4.4259		1931.21	4.44592					1931.21	32.1868		4.34943		1931.21	4.36823		1931.21	4.35498
1932.8	32.2133		4.55762		1932.8	4.32275		1932.8	4.36078					1932.8	32.2133		4.73297		1932.8	4.4444		1932.8	4.44177					1932.8	32.2133		4.36359		1932.8	4.37439		1932.8	4.3736
1934.41	32.2402		4.55762		1934.41	4.33911		1934.41	4.36896					1934.41	32.2402		4.72247		1934.41	4.41974		1934.41	4.4397					1934.41	32.2402		4.34741		1934.41	4.37238		1934.41	4.34674
1936	32.2667		4.56177		1936	4.32684		1936	4.34253					1936.02	32.267		4.71405		1936.02	4.45874		1936.02	4.45416					1936	32.2667		4.35352		1936	4.36615		1936	4.36737
1937.61	32.2935		4.54095		1937.61	4.31866		1937.61	4.37299					1937.61	32.2935		4.72034		1937.61	4.41565		1937.61	4.44385					1937.61	32.2935		4.36157		1937.61	4.36414		1937.61	4.34875
1939.2	32.32		4.54095		1939.2	4.32684		1939.2	4.36285					1939.22	32.3203		4.73297		1939.22	4.42181		1939.22	4.42108					1939.2	32.32		4.33936		1939.2	4.35797		1939.2	4.35083
1940.8	32.3467		4.55762		1940.8	4.31458		1940.8	4.34656					1940.81	32.3468		4.71405		1940.81	4.43414		1940.81	4.45209					1940.81	32.3468		4.36359		1940.81	4.36206		1940.81	4.35706
1942.41	32.3735		4.55762		1942.41	4.35132		1942.41	4.36285					1942.41	32.3735		4.73932		1942.41	4.40948		1942.41	4.46039					1942.41	32.3735		4.34741		1942.41	4.36206		1942.41	4.3653
1944	32.4		4.55762		1944	4.32275		1944	4.36078					1944	32.4		4.74347		1944	4.42798		1944	4.44385					1944.02	32.4003		4.3656		1944.02	4.38678		1944.02	4.3653
1945.61	32.4268		4.54926		1945.61	4.32483		1945.61	4.35468					1945.61	32.4268		4.73297		1945.61	4.43414		1945.61	4.46454					1945.61	32.4268		4.35956		1945.61	4.38062		1945.61	4.35706
1947.2	32.4533		4.55341		1947.2	4.32074		1947.2	4.3811					1947.22	32.4537		4.72455		1947.22	4.43823		1947.22	4.43146					1947.2	32.4533		4.33734		1947.2	4.3559		1947.2	4.3736
1948.79	32.4798		4.56799		1948.79	4.33502		1948.79	4.35468					1948.81	32.4802		4.73932		1948.81	4.43414		1948.81	4.44385					1948.81	32.4802		4.37372		1948.81	4.38263		1948.81	4.37152
1950.4	32.5067		4.55341		1950.4	4.31665		1950.4	4.35876					1950.42	32.507		4.75403		1950.42	4.45056		1950.42	4.45209					1950.42	32.507		4.3454		1950.42	4.3559		1950.42	4.36121
1952.01	32.5335		4.56384		1952.01	4.33704		1952.01	4.3913					1952.01	32.5335		4.74347		1952.01	4.44025		1952.01	4.46454					1952.01	32.5335		4.36963		1952.01	4.36206		1952.01	4.36322
1953.61	32.5602		4.53052		1953.61	4.32275		1953.61	4.34454					1953.61	32.5602		4.72034		1953.61	4.44025		1953.61	4.45209					1953.61	32.5602		4.35144		1953.61	4.3559		1953.61	4.35913
1955.2	32.5867		4.56592		1955.2	4.32892		1955.2	4.37299					1955.21	32.5868		4.76031		1955.21	4.45874		1955.21	4.45001					1955.21	32.5868		4.35754		1955.21	4.38678		1955.21	4.3653
1956.81	32.6135		4.55762		1956.81	4.30438		1956.81	4.37506					1956.81	32.6135		4.70984		1956.81	4.44025		1956.81	4.45001					1956.81	32.6135		4.36157		1956.81	4.38062		1956.81	4.36737
1958.4	32.64		4.55341		1958.4	4.32892		1958.4	4.35675					1958.4	32.64		4.73297		1958.4	4.42389		1958.4	4.45001					1958.4	32.64		4.34137		1958.4	4.37439		1958.4	4.34674
1959.99	32.6665		4.55548		1959.99	4.33704		1959.99	4.37097					1960.01	32.6668		4.7309		1960.01	4.46899		1960.01	4.45831					1960.01	32.6668		4.34338		1960.01	4.37854		1960.01	4.37976
1961.61	32.6935		4.5451		1961.61	4.31458		1961.61	4.39941					1961.62	32.6937		4.73932		1961.62	4.43207		1961.62	4.44592					1961.6	32.6933		4.36359		1961.6	4.39294		1961.6	4.38184
1963.21	32.7202		4.55762		1963.21	4.30847		1963.21	4.34656					1963.21	32.7202		4.73297		1963.21	4.41156		1963.21	4.45624					1963.21	32.7202		4.34943		1963.21	4.3703		1963.21	4.35913
1964.81	32.7468		4.55341		1964.81	4.32684		1964.81	4.4035					1964.81	32.7468		4.73297		1964.81	4.44232		1964.81	4.42938					1964.81	32.7468		4.34943		1964.81	4.37646		1964.81	4.35913
1966.4	32.7733		4.53467		1966.4	4.33295		1966.4	4.34863					1966.41	32.7735		4.74561		1966.41	4.42389		1966.41	4.45831					1966.41	32.7735		4.36157		1966.41	4.37646		1966.41	4.36945
1968.01	32.8002		4.58051		1968.01	4.32074		1968.01	4.39539					1968.01	32.8002		4.73297		1968.01	4.45056		1968.01	4.45624					1968.01	32.8002		4.37976		1968.01	4.38263		1968.01	4.3653
1969.6	32.8267		4.55969		1969.6	4.32892		1969.6	4.3974					1969.6	32.8267		4.75189		1969.6	4.45258		1969.6	4.45831					1969.6	32.8267		4.37573		1969.6	4.3703		1969.6	4.38599
1971.21	32.8535		4.54303		1971.21	4.33704		1971.21	4.34656					1971.21	32.8535		4.73932		1971.21	4.44025		1971.21	4.45001					1971.21	32.8535		4.35352		1971.21	4.39087		1971.21	4.35498
1972.82	32.8803		4.54718		1972.82	4.32483		1972.82	4.39331					1972.82	32.8803		4.72668		1972.82	4.4444		1972.82	4.448					1972.8	32.88		4.38983		1972.8	4.38062		1972.8	4.36322
1974.41	32.9068		4.55341		1974.41	4.32275		1974.41	4.34454					1974.41	32.9068		4.74347		1974.41	4.46283		1974.41	4.46246					1974.41	32.9068		4.36359		1974.41	4.35999		1974.41	4.38599
1976.01	32.9335		4.54718		1976.01	4.32074		1976.01	4.3811					1976.02	32.9337		4.74768		1976.02	4.41772		1976.02	4.4397					1976	32.9333		4.37164		1976	4.38879		1976	4.36322
1977.6	32.96		4.55341		1977.6	4.33911		1977.6	4.37909					1977.61	32.9602		4.72876		1977.61	4.43207		1977.61	4.44385					1977.61	32.9602		4.35956		1977.61	4.39502		1977.61	4.35913
1979.2	32.9867		4.57629		1979.2	4.32074		1979.2	4.35266					1979.2	32.9867		4.76874		1979.2	4.44849		1979.2	4.46246					1979.21	32.9868		4.35754		1979.21	4.3703		1979.21	4.37976
1980.8	33.0133		4.55969		1980.8	4.32275		1980.8	4.3913					1980.8	33.0133		4.71405		1980.8	4.45874		1980.8	4.44385					1980.8	33.0133		4.34741		1980.8	4.3703		1980.8	4.36121
1982.41	33.0402		4.56592		1982.41	4.34723		1982.41	4.38318					1982.41	33.0402		4.74139		1982.41	4.4649		1982.41	4.44177					1982.41	33.0402		4.37775		1982.41	4.3847		1982.41	4.38806
1984	33.0667		4.56384		1984	4.3432		1984	4.35065					1984	33.0667		4.73932		1984	4.4649		1984	4.46039					1984.02	33.067		4.3656		1984.02	4.37854		1984.02	4.36121
1985.61	33.0935		4.55548		1985.61	4.32892		1985.61	4.36078					1985.61	33.0935		4.71826		1985.61	4.4259		1985.61	4.45001					1985.61	33.0935		4.36761		1985.61	4.38263		1985.61	4.38391
1987.22	33.1203		4.56177		1987.22	4.32275		1987.22	4.39539					1987.22	33.1203		4.74768		1987.22	4.45667		1987.22	4.45209					1987.22	33.1203		4.37976		1987.22	4.38879		1987.22	4.37567
1988.81	33.1468		4.57007		1988.81	4.31665		1988.81	4.37299					1988.81	33.1468		4.72668		1988.81	4.45465		1988.81	4.45624					1988.81	33.1468		4.38379		1988.81	4.3847		1988.81	4.38184
1990.4	33.1733		4.5451		1990.4	4.33502		1990.4	4.39539					1990.41	33.1735		4.75189		1990.41	4.45258		1990.41	4.44592					1990.41	33.1735		4.36157		1990.41	4.37439		1990.41	4.3653
1992	33.2		4.55762		1992	4.34113		1992	4.3974					1992.01	33.2002		4.73718		1992.01	4.45056		1992.01	4.44592					1992.01	33.2002		4.38782		1992.01	4.39087		1992.01	4.37567
1993.61	33.2268		4.55969		1993.61	4.32684		1993.61	4.37909					1993.61	33.2268		4.75403		1993.61	4.4444		1993.61	4.46454					1993.61	33.2268		4.33533		1993.61	4.37646		1993.61	4.36121
1995.2	33.2533		4.55762		1995.2	4.34521		1995.2	4.36896					1995.2	33.2533		4.75189		1995.2	4.43414		1995.2	4.45001					1995.2	33.2533		4.35352		1995.2	4.38263		1995.2	4.36121
1996.81	33.2802		4.57007		1996.81	4.32684		1996.81	4.37299					1996.81	33.2802		4.73297		1996.81	4.44849		1996.81	4.46039					1996.81	33.2802		4.37976		1996.81	4.38062		1996.81	4.37976
1998.4	33.3067		4.54718		1998.4	4.33911		1998.4	4.36896					1998.42	33.307		4.74347		1998.42	4.42798		1998.42	4.45416					1998.4	33.3067		4.35754		1998.4	4.39703		1998.4	4.38806
1999.99	33.3332		4.57214		1999.99	4.35132		1999.99	4.37299					2000.01	33.3335		4.72247		2000.01	4.41974		2000.01	4.44592					2000.01	33.3335		4.37775		2000.01	4.39294		2000.01	4.39221
2001.6	33.36		4.58881		2001.6	4.32483		2001.6	4.38721					2001.61	33.3602		4.74982		2001.61	4.44641		2001.61	4.47693					2001.61	33.3602		4.35956		2001.61	4.36823		2001.61	4.35913
2003.2	33.3867		4.56177		2003.2	4.34723		2003.2	4.35876					2003.21	33.3868		4.74139		2003.21	4.42389		2003.21	4.44177					2003.21	33.3868		4.36963		2003.21	4.35797		2003.21	4.37152
2004.81	33.4135		4.57422		2004.81	4.32684		2004.81	4.38519					2004.8	33.4133		4.71613		2004.8	4.45056		2004.8	4.46454					2004.81	33.4135		4.37164		2004.81	4.37439		2004.81	4.37152
2006.4	33.44		4.57007		2006.4	4.32892		2006.4	4.35266					2006.4	33.44		4.72455		2006.4	4.42798		2006.4	4.46246					2006.4	33.44		4.35553		2006.4	4.37646		2006.4	4.38391
2008.01	33.4668		4.56384		2008.01	4.3432		2008.01	4.34454					2008.01	33.4668		4.72876		2008.01	4.45056		2008.01	4.44385					2008.01	33.4668		4.37573		2008.01	4.37646		2008.01	4.37152
2009.6	33.4933		4.58258		2009.6	4.31256		2009.6	4.41772					2009.6	33.4933		4.74561		2009.6	4.43823		2009.6	4.44592					2009.6	33.4933		4.35553		2009.6	4.39294		2009.6	4.36737
2011.19	33.5198		4.57214		2011.19	4.33093		2011.19	4.34454					2011.21	33.5202		4.75403		2011.21	4.44849		2011.21	4.45831					2011.21	33.5202		4.37573		2011.21	4.37646		2011.21	4.37769
2012.8	33.5467		4.55548		2012.8	4.33704		2012.8	4.35065					2012.82	33.547		4.75403		2012.82	4.4444		2012.82	4.46655					2012.8	33.5467		4.35956		2012.8	4.39502		2012.8	4.37567
2014.41	33.5735		4.58258		2014.41	4.34723		2014.41	4.40961					2014.41	33.5735		4.75824		2014.41	4.43616		2014.41	4.46863					2014.41	33.5735		4.3858		2014.41	4.4032		2014.41	4.38184
2016.01	33.6002		4.55133		2016.01	4.34113		2016.01	4.4035					2016.01	33.6002		4.74982		2016.01	4.46082		2016.01	4.47485					2016.01	33.6002		4.39185		2016.01	4.3847		2016.01	4.39423
2017.6	33.6267		4.56592		2017.6	4.34521		2017.6	4.41772					2017.6	33.6267		4.74139		2017.6	4.45667		2017.6	4.46454					2017.6	33.6267		4.35144		2017.6	4.38062		2017.6	4.36737
2019.21	33.6535		4.55548		2019.21	4.34521		2019.21	4.36896					2019.21	33.6535		4.72668		2019.21	4.43823		2019.21	4.45416					2019.21	33.6535		4.38379		2019.21	4.40735		2019.21	4.3963
2020.82	33.6803		4.58258		2020.82	4.33704		2020.82	4.40552					2020.8	33.68		4.73932		2020.8	4.45465		2020.8	4.46454					2020.8	33.68		4.37573		2020.8	4.39703		2020.8	4.38599
2022.41	33.7068		4.56799		2022.41	4.35541		2022.41	4.41162					2022.41	33.7068		4.73718		2022.41	4.43207		2022.41	4.45416					2022.41	33.7068		4.35352		2022.41	4.38263		2022.41	4.37769
2024.01	33.7335		4.58881		2024.01	4.34521		2024.01	4.35876					2024.02	33.7337		4.74768		2024.02	4.43207		2024.02	4.44385					2024.02	33.7337		4.36761		2024.02	4.38678		2024.02	4.39014
2025.61	33.7602		4.58881		2025.61	4.33295		2025.61	4.41364					2025.61	33.7602		4.76245		2025.61	4.46082		2025.61	4.45209					2025.61	33.7602		4.36761		2025.61	4.3847		2025.61	4.34875
2027.21	33.7868		4.57629		2027.21	4.35339		2027.21	4.37909					2027.21	33.7868		4.75189		2027.21	4.43414		2027.21	4.47278					2027.21	33.7868		4.36359		2027.21	4.39911		2027.21	4.37769
2028.8	33.8133		4.57214		2028.8	4.32892		2028.8	4.3974					2028.81	33.8135		4.74139		2028.81	4.42999		2028.81	4.46655					2028.81	33.8135		4.36761		2028.81	4.38879		2028.81	4.36945
2030.41	33.8402		4.56384		2030.41	4.34723		2030.41	4.3974					2030.41	33.8402		4.74768		2030.41	4.45874		2030.41	4.43762					2030.41	33.8402		4.37573		2030.41	4.40735		2030.41	4.37769
2032	33.8667		4.56799		2032	4.31665		2032	4.34454					2032	33.8667		4.7561		2032	4.43207		2032	4.46039					2032	33.8667		4.3858		2032	4.40118		2032	4.38391
2033.61	33.8935		4.56592		2033.61	4.34723		2033.61	4.40961					2033.61	33.8935		4.76245		2033.61	4.43823		2033.61	4.46039					2033.61	33.8935		4.36761		2033.61	4.37646		2033.61	4.36945
2035.22	33.9203		4.57843		2035.22	4.3493		2035.22	4.37708					2035.2	33.92		4.74347		2035.2	4.44232		2035.2	4.44592					2035.2	33.92		4.37372		2035.2	4.38263		2035.2	4.38391
2036.81	33.9468		4.56799		2036.81	4.34723		2036.81	4.35675					2036.81	33.9468		4.76874		2036.81	4.46082		2036.81	4.46246					2036.81	33.9468		4.37372		2036.81	4.3847		2036.81	4.39014
2038.41	33.9735		4.58051		2038.41	4.36359		2038.41	4.38721					2038.41	33.9735		4.77295		2038.41	4.44025		2038.41	4.479					2038.42	33.9737		4.3858		2038.42	4.38263		2038.42	4.3653
2040	34		4.58258		2040	4.35132		2040	4.37506					2040.01	34.0002		4.74347		2040.01	4.4444		2040.01	4.46039					2040.01	34.0002		4.37164		2040.01	4.38879		2040.01	4.38391
2041.61	34.0268		4.54926		2041.61	4.33911		2041.61	4.39539					2041.61	34.0268		4.75189		2041.61	4.43207		2041.61	4.45831					2041.61	34.0268		4.36963		2041.61	4.38263		2041.61	4.3736
2043.2	34.0533		4.57422		2043.2	4.36151		2043.2	4.39331					2043.2	34.0533		4.74561		2043.2	4.43823		2043.2	4.45831					2043.2	34.0533		4.37976		2043.2	4.40527		2043.2	4.39221
2044.79	34.0798		4.57422		2044.79	4.3432		2044.79	4.3811					2044.81	34.0802		4.74768		2044.81	4.47516		2044.81	4.47693					2044.81	34.0802		4.3656		2044.81	4.39294		2044.81	4.37976
2046.4	34.1067		4.55133		2046.4	4.35339		2046.4	4.39539					2046.4	34.1067		4.76245		2046.4	4.48132		2046.4	4.47278					2046.4	34.1067		4.35553		2046.4	4.38879		2046.4	4.37769
2048.01	34.1335		4.59296		2048.01	4.3595		2048.01	4.4035					2048.01	34.1335		4.75403		2048.01	4.45667		2048.01	4.46454					2048.01	34.1335		4.36157		2048.01	4.39502		2048.01	4.39423
2049.61	34.1602		4.57214		2049.61	4.33704		2049.61	4.35876					2049.61	34.1602		4.74561		2049.61	4.48334		2049.61	4.45416					2049.62	34.1603		4.37976		2049.62	4.38678		2049.62	4.38391
2051.21	34.1868		4.55969		2051.21	4.34521		2051.21	4.37506					2051.21	34.1868		4.74347		2051.21	4.42999		2051.21	4.45831					2051.21	34.1868		4.37976		2051.21	4.4032		2051.21	4.37567
2052.81	34.2135		4.58051		2052.81	4.34723		2052.81	4.38318					2052.81	34.2135		4.76031		2052.81	4.46899		2052.81	4.46039					2052.81	34.2135		4.3656		2052.81	4.38678		2052.81	4.38391
2054.4	34.24		4.57422		2054.4	4.35748		2054.4	4.35876					2054.4	34.24		4.76666		2054.4	4.46082		2054.4	4.46655					2054.41	34.2402		4.36359		2054.41	4.38263		2054.41	4.38184
2056.01	34.2668		4.60962		2056.01	4.34723		2056.01	4.41571					2056.01	34.2668		4.73932		2056.01	4.45874		2056.01	4.45209					2056.01	34.2668		4.37573		2056.01	4.4032		2056.01	4.37567
2057.6	34.2933		4.58881		2057.6	4.33502		2057.6	4.42181					2057.6	34.2933		4.74561		2057.6	4.44641		2057.6	4.45209					2057.62	34.2937		4.36761		2057.62	4.4032		2057.62	4.38184
2059.21	34.3202		4.57843		2059.21	4.35339		2059.21	4.36285					2059.21	34.3202		4.75189		2059.21	4.47107		2059.21	4.44592					2059.21	34.3202		4.38379		2059.21	4.4032		2059.21	4.36945
2060.81	34.3468		4.57629		2060.81	4.34113		2060.81	4.38721					2060.8	34.3467		4.74561		2060.8	4.43207		2060.8	4.479					2060.8	34.3467		4.38177		2060.8	4.39703		2060.8	4.39221
2062.41	34.3735		4.57422		2062.41	4.34113		2062.41	4.35468					2062.41	34.3735		4.75403		2062.41	4.45667		2062.41	4.47485					2062.41	34.3735		4.39795		2062.41	4.40942		2062.41	4.37152
2064.01	34.4002		4.58258		2064.01	4.34723		2064.01	4.40759					2064.01	34.4002		4.74768		2064.01	4.45465		2064.01	4.46246					2064.01	34.4002		4.38177		2064.01	4.38263		2064.01	4.39014
2065.6	34.4267		4.58466		2065.6	4.3432		2065.6	4.41364					2065.6	34.4267		4.74347		2065.6	4.44025		2065.6	4.479					2065.6	34.4267		4.36761		2065.6	4.39294		2065.6	4.38391
2067.21	34.4535		4.57843		2067.21	4.34521		2067.21	4.36688					2067.21	34.4535		4.76031		2067.21	4.4444		2067.21	4.45209					2067.21	34.4535		4.38983		2067.21	4.39911		2067.21	4.39014
2068.8	34.48		4.57629		2068.8	4.3432		2068.8	4.36688					2068.8	34.48		4.76453		2068.8	4.47516		2068.8	4.48108					2068.82	34.4803		4.3858		2068.82	4.39087		2068.82	4.3653
2070.41	34.5068		4.57422		2070.41	4.36151		2070.41	4.37909					2070.41	34.5068		4.73932		2070.41	4.44641		2070.41	4.46454					2070.41	34.5068		4.38177		2070.41	4.40735		2070.41	4.38391
2072	34.5333		4.57843		2072	4.34521		2072	4.36688					2072	34.5333		4.75824		2072	4.44849		2072	4.45624					2072	34.5333		4.39996		2072	4.38678		2072	4.40253
2073.61	34.5602		4.56799		2073.61	4.32684		2073.61	4.40149					2073.61	34.5602		4.75824		2073.61	4.46692		2073.61	4.48309					2073.61	34.5602		4.37372		2073.61	4.38263		2073.61	4.38184
2075.2	34.5867		4.57843		2075.2	4.34723		2075.2	4.41974					2075.22	34.587		4.74347		2075.22	4.49359		2075.22	4.47278					2075.22	34.587		4.37573		2075.22	4.38062		2075.22	4.38599
2076.82	34.6137		4.58881		2076.82	4.35541		2076.82	4.39941					2076.81	34.6135		4.79187		2076.81	4.47717		2076.81	4.46246					2076.81	34.6135		4.37164		2076.81	4.36823		2076.81	4.37976
2078.41	34.6402		4.59503		2078.41	4.35339		2078.41	4.39941					2078.41	34.6402		4.75189		2078.41	4.47107		2078.41	4.47485					2078.41	34.6402		4.40399		2078.41	4.38678		2078.41	4.37567
2080	34.6667		4.58466		2080	4.36768		2080	4.37097					2080	34.6667		4.75403		2080	4.42181		2080	4.4707					2080	34.6667		4.37372		2080	4.4032		2080	4.40045
2081.61	34.6935		4.58466		2081.61	4.33911		2081.61	4.40759					2081.61	34.6935		4.74768		2081.61	4.47107		2081.61	4.48309					2081.61	34.6935		4.37573		2081.61	4.39911		2081.61	4.39014
2083.2	34.72		4.57629		2083.2	4.35748		2083.2	4.3913					2083.2	34.72		4.75824		2083.2	4.47107		2083.2	4.47278					2083.2	34.72		4.3858		2083.2	4.40527		2083.2	4.39838
2084.81	34.7468		4.59503		2084.81	4.33093		2084.81	4.3974					2084.81	34.7468		4.77087		2084.81	4.44641		2084.81	4.47693					2084.81	34.7468		4.3656		2084.81	4.38879		2084.81	4.39423
2086.4	34.7733		4.58258		2086.4	4.3595		2086.4	4.3913					2086.42	34.7737		4.76453		2086.42	4.48541		2086.42	4.48309					2086.42	34.7737		4.38379		2086.42	4.41144		2086.42	4.39423
2087.99	34.7998		4.58673		2087.99	4.36768		2087.99	4.40149					2088.01	34.8002		4.77295		2088.01	4.46899		2088.01	4.48724					2088.01	34.8002		4.36157		2088.01	4.39502		2088.01	4.37769
2089.61	34.8268		4.56592		2089.61	4.32684		2089.61	4.38519					2089.61	34.8268		4.75824		2089.61	4.44232		2089.61	4.46863					2089.6	34.8267		4.37372		2089.6	4.39087		2089.6	4.3963
2091.2	34.8533		4.58881		2091.2	4.36768		2091.2	4.41571					2091.2	34.8533		4.75824		2091.2	4.46082		2091.2	4.47278					2091.21	34.8535		4.38782		2091.21	4.41766		2091.21	4.38599
2092.81	34.8802		4.58466		2092.81	4.35132		2092.81	4.39539					2092.81	34.8802		4.75189		2092.81	4.46283		2092.81	4.46454					2092.81	34.8802		4.36761		2092.81	4.41144		2092.81	4.38599
2094.4	34.9067		4.58881		2094.4	4.35339		2094.4	4.35876					2094.4	34.9067		4.77087		2094.4	4.45056		2094.4	4.48108					2094.4	34.9067		4.38983		2094.4	4.40942		2094.4	4.37976
2096.01	34.9335		4.60132		2096.01	4.32684		2096.01	4.39539					2096.01	34.9335		4.77502		2096.01	4.48334		2096.01	4.48108					2096.01	34.9335		4.38379		2096.01	4.41351		2096.01	4.3963
2097.6	34.96		4.58673		2097.6	4.34521		2097.6	4.39941					2097.6	34.96		4.77502		2097.6	4.47308		2097.6	4.47485					2097.6	34.96		4.39594		2097.6	4.40942		2097.6	4.37567
2099.21	34.9868		4.57214		2099.21	4.35748		2099.21	4.37097					2099.21	34.9868		4.7561		2099.21	4.45056		2099.21	4.46454					2099.21	34.9868		4.3858		2099.21	4.39502		2099.21	4.40253
2100.81	35.0135		4.57214		2100.81	4.35748		2100.81	4.37097					2100.81	35.0135		4.7561		2100.81	4.45056		2100.81	4.46454					2100.81	35.0135		4.3858		2100.81	4.39502		2100.81	4.40253
2102.41	35.0402		4.55762		2102.41	4.3656		2102.41	4.37708					2102.41	35.0402		4.76031		2102.41	4.45465		2102.41	4.46039					2102.41	35.0402		4.39594		2102.41	4.40741		2102.41	4.39221
2104	35.0667		4.55554		2104	4.38196		2104	4.36285					2104.01	35.0668		4.74347		2104.01	4.43823		2104.01	4.43353					2104.01	35.0668		4.37366		2104.01	4.39917		2104.01	4.39221
2105.61	35.0935		4.55969		2105.61	4.3656		2105.61	4.36487					2105.61	35.0935		4.7561		2105.61	4.44232		2105.61	4.46661					2105.61	35.0935		4.37164		2105.61	4.41565		2105.61	4.39221
2107.2	35.12		4.55554		2107.2	4.3493		2107.2	4.36688					2107.21	35.1202		4.76453		2107.21	4.42798		2107.21	4.43146					2107.2	35.12		4.37164		2107.2	4.40942		2107.2	4.3819
2108.81	35.1468		4.55347		2108.81	4.3493		2108.81	4.35474					2108.81	35.1468		4.76239		2108.81	4.44031		2108.81	4.46039					2108.81	35.1468		4.36761		2108.81	4.38885		2108.81	4.40253
2110.42	35.1737		4.55554		2110.42	4.3493		2110.42	4.35474					2110.42	35.1737		4.74768		2110.42	4.45056		2110.42	4.448					2110.4	35.1733		4.36963		2110.4	4.40741		2110.4	4.38806
2112.01	35.2002		4.56384		2112.01	4.36359		2112.01	4.36084					2112.01	35.2002		4.73926		2112.01	4.43622		2112.01	4.43353					2112.01	35.2002		4.37976		2112.01	4.40118		2112.01	4.3819
2113.61	35.2268		4.54303		2113.61	4.35541		2113.61	4.32422					2113.61	35.2268		4.7182		2113.61	4.42389		2113.61	4.43768					2113.61	35.2268		4.39185		2113.61	4.38678		2113.61	4.39221
2115.21	35.2535		4.54303		2115.21	4.35132		2115.21	4.36487					2115.22	35.2537		4.74133		2115.22	4.42181		2115.22	4.44592					2115.21	35.2535		4.35754		2115.21	4.4259		2115.21	4.39636
2116.81	35.2802		4.55347		2116.81	4.35339		2116.81	4.33441					2116.81	35.2802		4.73297		2116.81	4.42798		2116.81	4.43976					2116.81	35.2802		4.35144		2116.81	4.39301		2116.81	4.37775
2118.4	35.3067		4.54926		2118.4	4.34723		2118.4	4.34045					2118.4	35.3067		4.73505		2118.4	4.42389		2118.4	4.46039					2118.4	35.3067		4.38782		2118.4	4.40533		2118.4	4.37775
2120.01	35.3335		4.53473		2120.01	4.32892		2120.01	4.37506					2120.01	35.3335		4.73297		2120.01	4.42389		2120.01	4.42114					2120.01	35.3335		4.36963		2120.01	4.37445		2120.01	4.39014
2121.6	35.36		4.54718		2121.6	4.36151		2121.6	4.34045					2121.6	35.36		4.74133		2121.6	4.43005		2121.6	4.44385					2121.6	35.36		4.37573		2121.6	4.36829		2121.6	4.37567
2123.21	35.3868		4.55133		2123.21	4.32684		2123.21	4.36487					2123.21	35.3868		4.72876		2123.21	4.43414		2123.21	4.45215					2123.21	35.3868		4.36157		2123.21	4.40942		2123.21	4.39636
2124.82	35.4137		4.55133		2124.82	4.33093		2124.82	4.35474					2124.82	35.4137		4.74347		2124.82	4.42181		2124.82	4.4563					2124.82	35.4137		4.36359		2124.82	4.39301		2124.82	4.38599
2126.41	35.4402		4.54718		2126.41	4.35339		2126.41	4.34253					2126.41	35.4402		4.73083		2126.41	4.43414		2126.41	4.448					2126.41	35.4402		4.3656		2126.41	4.38678		2126.41	4.38806
2128	35.4667		4.53259		2128	4.32892		2128	4.35065					2128.01	35.4668		4.73505		2128.01	4.43005		2128.01	4.43561					2128.01	35.4668		4.34338		2128.01	4.37653		2128.01	4.37567
2129.6	35.4933		4.55133		2129.6	4.32074		2129.6	4.35474					2129.6	35.4933		4.72455		2129.6	4.42181		2129.6	4.44592					2129.6	35.4933		4.35345		2129.6	4.37653		2129.6	4.35913
2131.21	35.5202		4.53473		2131.21	4.33093		2131.21	4.36896					2131.21	35.5202		4.74133		2131.21	4.42389		2131.21	4.42731					2131.21	35.5202		4.35345		2131.21	4.36414		2131.21	4.3736
2132.8	35.5467		4.54303		2132.8	4.33093		2132.8	4.37506					2132.8	35.5467		4.74347		2132.8	4.40131		2132.8	4.43561					2132.8	35.5467		4.34943		2132.8	4.37653		2132.8	4.38599
2134.41	35.5735		4.54095		2134.41	4.3493		2134.41	4.3222					2134.41	35.5735		4.74554		2134.41	4.4198		2134.41	4.44177					2134.41	35.5735		4.35956		2134.41	4.38678		2134.41	4.36328
2136.02	35.6003		4.52222		2136.02	4.32892		2136.02	4.35065					2136.02	35.6003		4.73505		2136.02	4.41156		2136.02	4.46661					2136.02	35.6003		4.35345		2136.02	4.37238		2136.02	4.38599
2137.61	35.6268		4.5451		2137.61	4.32275		2137.61	4.35065					2137.61	35.6268		4.73712		2137.61	4.4444		2137.61	4.43768					2137.61	35.6268		4.37366		2137.61	4.39709		2137.61	4.36536
2139.21	35.6535		4.52844		2139.21	4.35339		2139.21	4.33441					2139.21	35.6535		4.73926		2139.21	4.42596		2139.21	4.44177					2139.21	35.6535		4.33734		2139.21	4.36621		2139.21	4.3736
2140.81	35.6802		4.53473		2140.81	4.31665		2140.81	4.35675					2140.81	35.6802		4.7077		2140.81	4.40955		2140.81	4.42322					2140.81	35.6802		4.35345		2140.81	4.37653		2140.81	4.37775
2142.4	35.7067		4.5097		2142.4	4.33093		2142.4	4.34454					2142.41	35.7068		4.73297		2142.41	4.41772		2142.41	4.42322					2142.41	35.7068		4.34741		2142.41	4.38062		2142.41	4.36328
2144	35.7333		4.54303		2144	4.33093		2144	4.34863					2144	35.7333		4.70349		2144	4.40338		2144	4.44385					2144	35.7333		4.35754		2144	4.37238		2144	4.3736
2145.61	35.7602		4.53473		2145.61	4.31866		2145.61	4.36688					2145.61	35.7602		4.7182		2145.61	4.42798		2145.61	4.45215					2145.61	35.7602		4.3656		2145.61	4.38062		2145.61	4.36121
2147.22	35.787		4.52844		2147.22	4.3432		2147.22	4.34253					2147.2	35.7867		4.71613		2147.2	4.43207		2147.2	4.43561					2147.22	35.787		4.3454		2147.22	4.36005		2147.22	4.35913
2148.81	35.8135		4.53052		2148.81	4.33093		2148.81	4.35065					2148.81	35.8135		4.72241		2148.81	4.41571		2148.81	4.45215					2148.81	35.8135		4.33533		2148.81	4.3786		2148.81	4.37567
2150.41	35.8402		4.53052		2150.41	4.33295		2150.41	4.32831					2150.42	35.8403		4.72662		2150.42	4.41571		2150.42	4.42529					2150.41	35.8402		4.35754		2150.41	4.37036		2150.41	4.34259
2152.01	35.8668		4.53052		2152.01	4.32684		2152.01	4.35065					2152.01	35.8668		4.73083		2152.01	4.40338		2152.01	4.41907					2152.01	35.8668		4.35553		2152.01	4.37036		2152.01	4.36536
2153.6	35.8933		4.54095		2153.6	4.34723		2153.6	4.34045					2153.61	35.8935		4.73505		2153.61	4.43823		2153.61	4.42938					2153.61	35.8935		4.35956		2153.61	4.38062		2153.61	4.34259
2155.2	35.92		4.52844		2155.2	4.31464		2155.2	4.33441					2155.2	35.92		4.73926		2155.2	4.41156		2155.2	4.41492					2155.2	35.92		4.33124		2155.2	4.36621		2155.2	4.36328
2156.81	35.9468		4.51807		2156.81	4.32483		2156.81	4.34454					2156.81	35.9468		4.73505		2156.81	4.41571		2156.81	4.44385					2156.81	35.9468		4.33325		2156.81	4.37445		2156.81	4.35706
2158.4	35.9733		4.51599		2158.4	4.33911		2158.4	4.33234					2158.4	35.9733		4.7182		2158.4	4.4198		2158.4	4.43976					2158.42	35.9737		4.35956		2158.42	4.36005		2158.42	4.36328
2160.01	36.0002		4.51392		2160.01	4.29626		2160.01	4.34253					2160.01	36.0002		4.72241		2160.01	4.40338		2160.01	4.43353					2160.01	36.0002		4.33124		2160.01	4.35596		2160.01	4.35297
2161.62	36.027		4.52222		2161.62	4.31256		2161.62	4.33643					2161.62	36.027		4.7182		2161.62	4.40955		2161.62	4.41284					2161.62	36.027		4.33936		2161.62	4.3786		2161.62	4.35913
2163.21	36.0535		4.51178		2163.21	4.30646		2163.21	4.34454					2163.21	36.0535		4.71191		2163.21	4.40131		2163.21	4.44177					2163.21	36.0535		4.34741		2163.21	4.35388		2163.21	4.35297
2164.8	36.08		4.52429		2164.8	4.32684		2164.8	4.35266					2164.81	36.0802		4.7182		2164.81	4.43823		2164.81	4.43561					2164.81	36.0802		4.34137		2164.81	4.36414		2164.81	4.36328
2166.4	36.1067		4.51392		2166.4	4.32892		2166.4	4.32831					2166.42	36.107		4.71191		2166.42	4.40338		2166.42	4.39429					2166.4	36.1067		4.35144		2166.4	4.37445		2166.4	4.35913
2168.01	36.1335		4.51392		2168.01	4.34113		2168.01	4.34454					2168.01	36.1335		4.73083		2168.01	4.39313		2168.01	4.43353					2168.01	36.1335		4.32922		2168.01	4.35797		2168.01	4.37567
2169.6	36.16		4.5014		2169.6	4.32074		2169.6	4.3161					2169.6	36.16		4.72662		2169.6	4.42181		2169.6	4.43353					2169.6	36.16		4.33734		2169.6	4.35596		2169.6	4.34058
2171.21	36.1868		4.52844		2171.21	4.32892		2171.21	4.33441					2171.21	36.1868		4.73505		2171.21	4.39313		2171.21	4.42114					2171.21	36.1868		4.33533		2171.21	4.36212		2171.21	4.35504
2172.8	36.2133		4.51599		2172.8	4.30237		2172.8	4.34454					2172.82	36.2137		4.71399		2172.82	4.42181		2172.82	4.42529					2172.82	36.2137		4.36157		2172.82	4.3786		2172.82	4.36536
2174.41	36.2402		4.51807		2174.41	4.33295		2174.41	4.32422					2174.41	36.2402		4.73297		2174.41	4.4198		2174.41	4.42731					2174.41	36.2402		4.36157		2174.41	4.35181		2174.41	4.35297
2176	36.2667		4.52222		2176	4.32275		2176	4.33441					2176.01	36.2668		4.70142		2176.01	4.40338		2176.01	4.43353					2176.01	36.2668		4.34137		2176.01	4.37238		2176.01	4.35504
2177.61	36.2935		4.52222		2177.61	4.30646		2177.61	4.35065					2177.61	36.2935		4.69928		2177.61	4.41364		2177.61	4.42529					2177.61	36.2935		4.34338		2177.61	4.37653		2177.61	4.36536
2179.21	36.3202		4.51392		2179.21	4.30847		2179.21	4.33234					2179.21	36.3202		4.7077		2179.21	4.39722		2179.21	4.41907					2179.21	36.3202		4.34943		2179.21	4.35596		2179.21	4.34674
2180.8	36.3467		4.52637		2180.8	4.30646		2180.8	4.33643					2180.8	36.3467		4.72241		2180.8	4.40955		2180.8	4.43768					2180.82	36.347		4.33936		2180.82	4.36829		2180.82	4.3385
2182.41	36.3735		4.53052		2182.41	4.33093		2182.41	4.28558					2182.41	36.3735		4.6972		2182.41	4.39929		2182.41	4.44385					2182.41	36.3735		4.34338		2182.41	4.34973		2182.41	4.35504
2184	36.4		4.53888		2184	4.29419		2184	4.3222					2184	36.4		4.70563		2184	4.41156		2184	4.41077					2184	36.4		4.33325		2184	4.33948		2184	4.37567
2185.61	36.4268		4.50348		2185.61	4.31665		2185.61	4.31812					2185.61	36.4268		4.70142		2185.61	4.40747		2185.61	4.42529					2185.61	36.4268		4.33533		2185.61	4.35596		2185.61	4.34674
2187.21	36.4535		4.51178		2187.21	4.32483		2187.21	4.3222					2187.22	36.4537		4.70349		2187.22	4.38696		2187.22	4.39838					2187.22	36.4537		4.33325		2187.22	4.33948		2187.22	4.34467
2188.81	36.4802		4.52429		2188.81	4.30847		2188.81	4.33844					2188.82	36.4803		4.7182		2188.82	4.38696		2188.82	4.40253					2188.81	36.4802		4.33734		2188.81	4.36621		2188.81	4.33435
2190.41	36.5068		4.52222		2190.41	4.31464		2190.41	4.32013					2190.41	36.5068		4.71613		2190.41	4.39313		2190.41	4.42938					2190.41	36.5068		4.32721		2190.41	4.35181		2190.41	4.36121
2192	36.5333		4.50348		2192	4.31665		2192	4.33441					2192	36.5333		4.69299		2192	4.39722		2192	4.43146					2192	36.5333		4.34137		2192	4.35596		2192	4.35089
2193.61	36.5602		4.50763		2193.61	4.29828		2193.61	4.32831					2193.61	36.5602		4.71399		2193.61	4.41571		2193.61	4.40045					2193.61	36.5602		4.35553		2193.61	4.36829		2193.61	4.3385
2195.22	36.587		4.51178		2195.22	4.31055		2195.22	4.3161					2195.22	36.587		4.70142		2195.22	4.37878		2195.22	4.40668					2195.22	36.587		4.33325		2195.22	4.34357		2195.22	4.35504
2196.81	36.6135		4.51392		2196.81	4.30847		2196.81	4.32623					2196.81	36.6135		4.69299		2196.81	4.4054		2196.81	4.42938					2196.81	36.6135		4.36157		2196.81	4.36621		2196.81	4.34259
2198.42	36.6403		4.50555		2198.42	4.30237		2198.42	4.33032					2198.4	36.64		4.68665		2198.4	4.4054		2198.4	4.42114					2198.42	36.6403		4.31915		2198.42	4.33124		2198.42	4.35913
2200.01	36.6668		4.50763		2200.01	4.31464		2200.01	4.30389					2200.01	36.6668		4.71399		2200.01	4.3808		2200.01	4.40875					2200.01	36.6668		4.3252		2200.01	4.36829		2200.01	4.35504
2201.61	36.6935		4.50763		2201.61	4.30646		2201.61	4.3161					2201.61	36.6935		4.72034		2201.61	4.39105		2201.61	4.40668					2201.61	36.6935		4.34943		2201.61	4.35596		2201.61	4.33643
2203.2	36.72		4.51178		2203.2	4.29626		2203.2	4.32422					2203.21	36.7202		4.70978		2203.21	4.40338		2203.21	4.39221					2203.2	36.72		4.33936		2203.2	4.34564		2203.2	4.34674
2204.81	36.7468		4.51599		2204.81	4.31866		2204.81	4.3161					2204.81	36.7468		4.7077		2204.81	4.40131		2204.81	4.40875					2204.81	36.7468		4.33734		2204.81	4.35596		2204.81	4.35504
2206.4	36.7733		4.52429		2206.4	4.30438		2206.4	4.31201					2206.42	36.7737		4.71191		2206.42	4.39105		2206.42	4.42529					2206.4	36.7733		4.32721		2206.4	4.34973		2206.4	4.35504
2207.99	36.7998		4.49725		2207.99	4.31464		2207.99	4.31					2208.01	36.8002		4.69928		2208.01	4.38696		2208.01	4.40668					2208.01	36.8002		4.31915		2208.01	4.34155		2208.01	4.35297
2209.6	36.8267		4.50348		2209.6	4.30646		2209.6	4.32422					2209.62	36.827		4.70978		2209.62	4.39722		2209.62	4.41907					2209.62	36.827		4.34137		2209.62	4.3374		2209.62	4.35504
2211.21	36.8535		4.5014		2211.21	4.29419		2211.21	4.31201					2211.21	36.8535		4.6972		2211.21	4.37671		2211.21	4.42731					2211.21	36.8535		4.33936		2211.21	4.34357		2211.21	4.35504
2212.81	36.8802		4.5014		2212.81	4.31464		2212.81	4.30389					2212.81	36.8802		4.69507		2212.81	4.40955		2212.81	4.42322					2212.81	36.8802		4.32721		2212.81	4.35181		2212.81	4.33643
2214.41	36.9068		4.4931		2214.41	4.29828		2214.41	4.34045					2214.41	36.9068		4.71613		2214.41	4.40131		2214.41	4.41492					2214.41	36.9068		4.31915		2214.41	4.34564		2214.41	4.35297
2216.01	36.9335		4.51392		2216.01	4.29626		2216.01	4.32013					2216.01	36.9335		4.68036		2216.01	4.40955		2216.01	4.40875					2216.01	36.9335		4.31311		2216.01	4.35596		2216.01	4.33643
2217.6	36.96		4.48474		2217.6	4.31464		2217.6	4.30591					2217.6	36.96		4.70978		2217.6	4.38489		2217.6	4.38806					2217.6	36.96		4.33734		2217.6	4.36005		2217.6	4.35706
2219.21	36.9868		4.5097		2219.21	4.30646		2219.21	4.30188					2219.21	36.9868		4.69299		2219.21	4.37671		2219.21	4.42731					2219.21	36.9868		4.31714		2219.21	4.34357		2219.21	4.34058
2220.82	37.0137		4.49097		2220.82	4.30029		2220.82	4.34863					2220.82	37.0137		4.69299		2220.82	4.39722		2220.82	4.3963					2220.8	37.0133		4.3252		2220.8	4.37653		2220.8	4.35297
2222.41	37.0402		4.4931		2222.41	4.30847		2222.41	4.28766					2222.41	37.0402		4.69086		2222.41	4.37671		2222.41	4.3963					2222.41	37.0402		4.3252		2222.41	4.34564		2222.41	4.32611
2224.01	37.0668		4.51392		2224.01	4.29828		2224.01	4.33032					2224.02	37.067		4.70142		2224.02	4.40747		2224.02	4.41077					2224	37.0667		4.31311		2224	4.33124		2224	4.3385
2225.61	37.0935		4.50348		2225.61	4.29218		2225.61	4.3161					2225.61	37.0935		4.68665		2225.61	4.39929		2225.61	4.41284					2225.61	37.0935		4.33124		2225.61	4.34772		2225.61	4.31989
2227.2	37.12		4.5097		2227.2	4.29828		2227.2	4.30389					2227.21	37.1202		4.68243		2227.21	4.39105		2227.21	4.41284					2227.21	37.1202		4.31915		2227.21	4.35388		2227.21	4.3385
2228.8	37.1467		4.49097		2228.8	4.27789		2228.8	4.3222					2228.8	37.1467		4.69507		2228.8	4.38489		2228.8	4.4046					2228.8	37.1467		4.33325		2228.8	4.34357		2228.8	4.32812
2230.41	37.1735		4.50555		2230.41	4.31055		2230.41	4.28156					2230.41	37.1735		4.70978		2230.41	4.38904		2230.41	4.41077					2230.41	37.1735		4.32117		2230.41	4.33948		2230.41	4.34674
2232	37.2		4.49518		2232	4.30029		2232	4.31812					2232.02	37.2003		4.7077		2232.02	4.38287		2232.02	4.39429					2232.02	37.2003		4.3252		2232.02	4.34155		2232.02	4.35089
2233.61	37.2268		4.47644		2233.61	4.30237		2233.61	4.3222					2233.61	37.2268		4.69507		2233.61	4.38489		2233.61	4.40668					2233.61	37.2268		4.34338		2233.61	4.35388		2233.61	4.33643
2235.22	37.2537		4.52222		2235.22	4.29626		2235.22	4.3161					2235.22	37.2537		4.6972		2235.22	4.40131		2235.22	4.41699					2235.22	37.2537		4.32318		2235.22	4.35797		2235.22	4.34058
2236.81	37.2802		4.4931		2236.81	4.29626		2236.81	4.3161					2236.81	37.2802		4.69299		2236.81	4.35413		2236.81	4.39221					2236.81	37.2802		4.33325		2236.81	4.35388		2236.81	4.3385
2238.4	37.3067		4.5014		2238.4	4.29419		2238.4	4.27747					2238.41	37.3068		4.68036		2238.41	4.38696		2238.41	4.39429					2238.41	37.3068		4.30298		2238.41	4.33533		2238.41	4.3302
2240	37.3333		4.50348		2240	4.30646		2240	4.30188					2240.01	37.3335		4.68243		2240.01	4.38287		2240.01	4.40253					2240.01	37.3335		4.32721		2240.01	4.34772		2240.01	4.3385
2241.61	37.3602		4.49725		2241.61	4.284		2241.61	4.31					2241.61	37.3602		4.6972		2241.61	4.38489		2241.61	4.39221					2241.61	37.3602		4.32117		2241.61	4.35596		2241.61	4.35706
2243.2	37.3867		4.52014		2243.2	4.30438		2243.2	4.30798					2243.22	37.387		4.69299		2243.22	4.40338		2243.22	4.3963					2243.2	37.3867		4.32117		2243.2	4.33533		2243.2	4.33643
2244.81	37.4135		4.50555		2244.81	4.29626		2244.81	4.30389					2244.81	37.4135		4.68036		2244.81	4.38696		2244.81	4.39014					2244.81	37.4135		4.3252		2244.81	4.34357		2244.81	4.33228
2246.4	37.44		4.47852		2246.4	4.28601		2246.4	4.31812					2246.42	37.4403		4.69928		2246.42	4.37262		2246.42	4.3963					2246.4	37.44		4.33325		2246.4	4.32507		2246.4	4.34674
2248.01	37.4668		4.52014		2248.01	4.29828		2248.01	4.2937					2248.01	37.4668		4.69299		2248.01	4.36438		2248.01	4.39221					2248.01	37.4668		4.33734		2248.01	4.35181		2248.01	4.33228
2249.6	37.4933		4.50348		2249.6	4.26562		2249.6	4.31					2249.61	37.4935		4.68878		2249.61	4.36438		2249.61	4.40668					2249.61	37.4935		4.32117		2249.61	4.33533		2249.61	4.34058
2251.21	37.5202		4.5014		2251.21	4.29626		2251.21	4.32623					2251.21	37.5202		4.6972		2251.21	4.38287		2251.21	4.40668					2251.21	37.5202		4.31512		2251.21	4.34564		2251.21	4.34674
2252.81	37.5468		4.50555		2252.81	4.32074		2252.81	4.29169					2252.81	37.5468		4.67407		2252.81	4.36438		2252.81	4.40875					2252.81	37.5468		4.33325		2252.81	4.35181		2252.81	4.32404
2254.4	37.5733		4.50763		2254.4	4.27582		2254.4	4.30389					2254.4	37.5733		4.68457		2254.4	4.38696		2254.4	4.39838					2254.4	37.5733		4.34137		2254.4	4.34357		2254.4	4.31366
2256.01	37.6002		4.48059		2256.01	4.29626		2256.01	4.2998					2256.01	37.6002		4.68243		2256.01	4.39313		2256.01	4.37775					2256.01	37.6002		4.33325		2256.01	4.33948		2256.01	4.33228
2257.6	37.6267		4.49933		2257.6	4.29828		2257.6	4.30798					2257.62	37.627		4.70563		2257.62	4.36646		2257.62	4.41077					2257.62	37.627		4.31311		2257.62	4.33331		2257.62	4.30334
2259.19	37.6532		4.5014		2259.19	4.29419		2259.19	4.31812					2259.21	37.6535		4.67407		2259.21	4.39105		2259.21	4.41699					2259.21	37.6535		4.31104		2259.21	4.32715		2259.21	4.33435
2260.8	37.68		4.48889		2260.8	4.30438		2260.8	4.31					2260.82	37.6803		4.68036		2260.82	4.37262		2260.82	4.37152					2260.82	37.6803		4.31512		2260.82	4.33948		2260.82	4.3302
2262.41	37.7068		4.49097		2262.41	4.27582		2262.41	4.33032					2262.41	37.7068		4.70349		2262.41	4.36029		2262.41	4.41699					2262.41	37.7068		4.32318		2262.41	4.33331		2262.41	4.34058
2264.01	37.7335		4.466		2264.01	4.30438		2264.01	4.31403					2264.01	37.7335		4.68665		2264.01	4.39514		2264.01	4.39429					2264.01	37.7335		4.34338		2264.01	4.3374		2264.01	4.33228
2265.6	37.76		4.50348		2265.6	4.284		2265.6	4.28558					2265.6	37.76		4.69507		2265.6	4.37463		2265.6	4.38806					2265.6	37.76		4.33533		2265.6	4.34772		2265.6	4.34058
2267.2	37.7867		4.51178		2267.2	4.29626		2267.2	4.27338					2267.21	37.7868		4.67407		2267.21	4.36847		2267.21	4.39429					2267.21	37.7868		4.30902		2267.21	4.33948		2267.21	4.31781
2268.8	37.8133		4.49518		2268.8	4.30847		2268.8	4.27948					2268.82	37.8137		4.66565		2268.82	4.37054		2268.82	4.39221					2268.8	37.8133		4.32922		2268.8	4.33533		2268.8	4.32196
2270.41	37.8402		4.48889		2270.41	4.29828		2270.41	4.27948					2270.41	37.8402		4.68878		2270.41	4.38904		2270.41	4.41284					2270.41	37.8402		4.30298		2270.41	4.33533		2270.41	4.33435
2272.02	37.867		4.5014		2272.02	4.28601		2272.02	4.28967					2272.02	37.867		4.69086		2272.02	4.36029		2272.02	4.37976					2272.02	37.867		4.31311		2272.02	4.33331		2272.02	4.3385
2273.61	37.8935		4.47229		2273.61	4.29828		2273.61	4.30798					2273.61	37.8935		4.66144		2273.61	4.36646		2273.61	4.39014					2273.61	37.8935		4.31915		2273.61	4.34357		2273.61	4.33228
2275.21	37.9202		4.50348		2275.21	4.28601		2275.21	4.30798					2275.21	37.9202		4.67407		2275.21	4.39514		2275.21	4.39838					2275.21	37.9202		4.31915		2275.21	4.33948		2275.21	4.33435
2276.8	37.9467		4.47437		2276.8	4.28198		2276.8	4.31812					2276.81	37.9468		4.68036		2276.81	4.37671		2276.81	4.38184					2276.81	37.9468		4.33124		2276.81	4.3374		2276.81	4.32404
2278.41	37.9735		4.49725		2278.41	4.31055		2278.41	4.29169					2278.41	37.9735		4.68665		2278.41	4.39313		2278.41	4.40045					2278.41	37.9735		4.31104		2278.41	4.33124		2278.41	4.34882
2280.02	38.0003		4.49097		2280.02	4.27789		2280.02	4.30188					2280.02	38.0003		4.68243		2280.02	4.37463		2280.02	4.40253					2280	38		4.32721		2280	4.31683		2280	4.34259
2281.61	38.0268		4.48059		2281.61	4.27991		2281.61	4.31812					2281.61	38.0268		4.67615		2281.61	4.37671		2281.61	4.39014					2281.61	38.0268		4.31104		2281.61	4.33331		2281.61	4.32611
2283.22	38.0537		4.48889		2283.22	4.28601		2283.22	4.28558					2283.22	38.0537		4.67615		2283.22	4.38489		2283.22	4.38391					2283.2	38.0533		4.30701		2283.2	4.32507		2283.2	4.33643
2284.81	38.0802		4.48682		2284.81	4.28198		2284.81	4.28766					2284.81	38.0802		4.69299		2284.81	4.38287		2284.81	4.39838					2284.81	38.0802		4.33936		2284.81	4.32715		2284.81	4.32812
2286.41	38.1068		4.5014		2286.41	4.27789		2286.41	4.28357					2286.41	38.1068		4.68036		2286.41	4.38287		2286.41	4.40668					2286.41	38.1068		4.3252		2286.41	4.31274		2286.41	4.31989
2288.01	38.1335		4.51178		2288.01	4.30237		2288.01	4.2937					2288.01	38.1335		4.66351		2288.01	4.3808		2288.01	4.40875					2288.01	38.1335		4.31512		2288.01	4.33331		2288.01	4.32611
2289.6	38.16		4.48682		2289.6	4.27582		2289.6	4.28967					2289.61	38.1602		4.68457		2289.61	4.36237		2289.61	4.39221					2289.61	38.1602		4.31104		2289.61	4.32507		2289.61	4.33643
2291.2	38.1867		4.48059		2291.2	4.27991		2291.2	4.29578					2291.2	38.1867		4.70142		2291.2	4.37463		2291.2	4.39014					2291.2	38.1867		4.29694		2291.2	4.33331		2291.2	4.32196
2292.81	38.2135		4.48889		2292.81	4.27173		2292.81	4.27338					2292.81	38.2135		4.68665		2292.81	4.3808		2292.81	4.39838					2292.81	38.2135		4.3252		2292.81	4.34155		2292.81	4.33435
2294.42	38.2403		4.48474		2294.42	4.27173		2294.42	4.28967					2294.42	38.2403		4.66772		2294.42	4.37671		2294.42	4.36945					2294.42	38.2403		4.31104		2294.42	4.33331		2294.42	4.3075
2296.01	38.2668		4.48474		2296.01	4.29218		2296.01	4.29169					2296.01	38.2668		4.66351		2296.01	4.36847		2296.01	4.37775					2296.01	38.2668		4.3252		2296.01	4.32507		2296.01	4.32812
2297.62	38.2937		4.48682		2297.62	4.28601		2297.62	4.29578					2297.62	38.2937		4.69928		2297.62	4.39514		2297.62	4.39429					2297.62	38.2937		4.30701		2297.62	4.31067		2297.62	4.32404
2299.21	38.3202		4.46393		2299.21	4.2901		2299.21	4.3222					2299.21	38.3202		4.68665		2299.21	4.38287		2299.21	4.39838					2299.21	38.3202		4.29694		2299.21	4.32507		2299.21	4.34467
2300.8	38.3467		4.47229		2300.8	4.27991		2300.8	4.2937					2300.81	38.3468		4.66351		2300.81	4.35822		2300.81	4.38599					2300.81	38.3468		4.29895		2300.81	4.31476		2300.81	4.32611
2302.4	38.3733		4.47852		2302.4	4.28601		2302.4	4.30188					2302.42	38.3737		4.69299		2302.42	4.3808		2302.42	4.39429					2302.4	38.3733		4.30298		2302.4	4.323		2302.4	4.32812
2304.01	38.4002		4.48474		2304.01	4.29828		2304.01	4.28967					2304.01	38.4002		4.66565		2304.01	4.38904		2304.01	4.3963					2304.01	38.4002		4.31512		2304.01	4.31683		2304.01	4.30957
2305.6	38.4267		4.48474		2305.6	4.29626		2305.6	4.28766					2305.62	38.427		4.69086		2305.62	4.36646		2305.62	4.3963					2305.6	38.4267		4.30499		2305.6	4.31476		2305.6	4.33228
2307.21	38.4535		4.47644		2307.21	4.2677		2307.21	4.28156					2307.21	38.4535		4.68457		2307.21	4.38489		2307.21	4.37775					2307.21	38.4535		4.32922		2307.21	4.34564		2307.21	4.34467
2308.82	38.4803		4.47852		2308.82	4.2677		2308.82	4.30591					2308.82	38.4803		4.68878		2308.82	4.35413		2308.82	4.40253					2308.8	38.48		4.31512		2308.8	4.34155		2308.8	4.31165
2310.41	38.5068		4.47437		2310.41	4.24933		2310.41	4.28357					2310.41	38.5068		4.65302		2310.41	4.38904		2310.41	4.40045					2310.41	38.5068		4.31714		2310.41	4.33331		2310.41	4.3302
2312	38.5333		4.47852		2312	4.28809		2312	4.29169					2312.01	38.5335		4.66565		2312.01	4.36237		2312.01	4.38184					2312.01	38.5335		4.33124		2312.01	4.32916		2312.01	4.32404
2313.6	38.56		4.47644		2313.6	4.30029		2313.6	4.28967					2313.61	38.5602		4.68243		2313.61	4.37463		2313.61	4.39014					2313.61	38.5602		4.30499		2313.61	4.32507		2313.61	4.31165
2315.21	38.5868		4.48682		2315.21	4.27173		2315.21	4.3161					2315.21	38.5868		4.6593		2315.21	4.36847		2315.21	4.40045					2315.21	38.5868		4.30096		2315.21	4.323		2315.21	4.3385
2316.8	38.6133		4.47229		2316.8	4.27789		2316.8	4.28558					2316.8	38.6133		4.67615		2316.8	4.36438		2316.8	4.37775					2316.82	38.6137		4.29694		2316.82	4.31274		2316.82	4.32196
2318.41	38.6402		4.48474		2318.41	4.27789		2318.41	4.27948					2318.41	38.6402		4.65302		2318.41	4.37262		2318.41	4.37976					2318.41	38.6402		4.28479		2318.41	4.33533		2318.41	4.31165
2320	38.6667		4.49725		2320	4.27582		2320	4.30389					2320.02	38.667		4.6593		2320.02	4.36438		2320.02	4.39014					2320	38.6667		4.32318		2320	4.33331		2320	4.31989
2321.61	38.6935		4.47644		2321.61	4.28809		2321.61	4.28357					2321.61	38.6935		4.66351		2321.61	4.37671		2321.61	4.39429					2321.61	38.6935		4.31915		2321.61	4.3045		2321.61	4.3075
2323.22	38.7203		4.47852		2323.22	4.25952		2323.22	4.27136					2323.21	38.7202		4.66986		2323.21	4.33978		2323.21	4.3736					2323.21	38.7202		4.31714		2323.21	4.32916		2323.21	4.30542
2324.81	38.7468		4.47437		2324.81	4.27582		2324.81	4.31					2324.81	38.7468		4.68878		2324.81	4.36029		2324.81	4.38184					2324.81	38.7468		4.30701		2324.81	4.323		2324.81	4.31165
2326.41	38.7735		4.49518		2326.41	4.27991		2326.41	4.2937					2326.41	38.7735		4.67828		2326.41	4.36847		2326.41	4.3736					2326.41	38.7735		4.31714		2326.41	4.32916		2326.41	4.31165
2328	38.8		4.466		2328	4.28601		2328	4.31					2328	38.8		4.67615		2328	4.37463		2328	4.39221					2328	38.8		4.3252		2328	4.33331		2328	4.31573
2329.61	38.8268		4.48474		2329.61	4.2901		2329.61	4.28357					2329.61	38.8268		4.65509		2329.61	4.39722		2329.61	4.38184					2329.61	38.8268		4.29895		2329.61	4.30859		2329.61	4.30542
2331.2	38.8533		4.48474		2331.2	4.27582		2331.2	4.28357					2331.22	38.8537		4.66565		2331.22	4.35413		2331.22	4.38806					2331.22	38.8537		4.31915		2331.22	4.33533		2331.22	4.31366
2332.79	38.8798		4.48682		2332.79	4.27789		2332.79	4.27948					2332.81	38.8802		4.67828		2332.81	4.36646		2332.81	4.37152					2332.81	38.8802		4.30499		2332.81	4.31476		2332.81	4.31573
2334.4	38.9067		4.48682		2334.4	4.27789		2334.4	4.31					2334.42	38.907		4.68457		2334.42	4.37878		2334.42	4.38806					2334.42	38.907		4.30902		2334.42	4.323		2334.42	4.32404
2336.01	38.9335		4.48474		2336.01	4.28809		2336.01	4.28156					2336.01	38.9335		4.67407		2336.01	4.34595		2336.01	4.35913					2336.01	38.9335		4.31512		2336.01	4.31274		2336.01	4.29718
2337.61	38.9602		4.47852		2337.61	4.24115		2337.61	4.29578					2337.61	38.9602		4.69086		2337.61	4.37878		2337.61	4.40253					2337.61	38.9602		4.29089		2337.61	4.32092		2337.61	4.31366
2339.2	38.9867		4.49518		2339.2	4.26971		2339.2	4.27948					2339.2	38.9867		4.67407		2339.2	4.35211		2339.2	4.37775					2339.2	38.9867		4.30701		2339.2	4.323		2339.2	4.31573
2340.81	39.0135		4.47015		2340.81	4.27173		2340.81	4.28558					2340.81	39.0135		4.66565		2340.81	4.36029		2340.81	4.37976					2340.81	39.0135		4.32117		2340.81	4.30652		2340.81	4.3302
2342.4	39.04		4.48267		2342.4	4.26971		2342.4	4.28766					2342.4	39.04		4.67828		2342.4	4.36847		2342.4	4.40045					2342.4	39.04		4.27472		2342.4	4.33331		2342.4	4.31573
2343.99	39.0665		4.466		2343.99	4.2901		2343.99	4.26935					2344.01	39.0668		4.66772		2344.01	4.34186		2344.01	4.38599					2344.01	39.0668		4.32117		2344.01	4.3374		2344.01	4.33435
2345.62	39.0937		4.46808		2345.62	4.27173		2345.62	4.28558					2345.62	39.0937		4.66351		2345.62	4.38696		2345.62	4.3736					2345.62	39.0937		4.29291		2345.62	4.29419		2345.62	4.31165
2347.21	39.1202		4.48059		2347.21	4.27789		2347.21	4.2937					2347.21	39.1202		4.67194		2347.21	4.35004		2347.21	4.35913					2347.21	39.1202		4.30902		2347.21	4.323		2347.21	4.30542
2348.81	39.1468		4.47015		2348.81	4.27173		2348.81	4.29578					2348.81	39.1468		4.66986		2348.81	4.3808		2348.81	4.40668					2348.81	39.1468		4.30096		2348.81	4.29834		2348.81	4.31366
2350.41	39.1735		4.46185		2350.41	4.26154		2350.41	4.28558					2350.41	39.1735		4.67194		2350.41	4.37262		2350.41	4.38806					2350.41	39.1735		4.31104		2350.41	4.30652		2350.41	4.30542
2352	39.2		4.48059		2352	4.26971		2352	4.28357					2352.01	39.2002		4.68243		2352.01	4.36646		2352.01	4.37567					2352.01	39.2002		4.29694		2352.01	4.31476		2352.01	4.31573
2353.6	39.2267		4.45978		2353.6	4.26562		2353.6	4.28967					2353.62	39.227		4.66144		2353.62	4.37463		2353.62	4.37152					2353.6	39.2267		4.29492		2353.6	4.29419		2353.6	4.31366
2355.21	39.2535		4.46393		2355.21	4.27582		2355.21	4.28156					2355.21	39.2535		4.66986		2355.21	4.36029		2355.21	4.38806					2355.21	39.2535		4.33124		2355.21	4.32715		2355.21	4.30542
2356.82	39.2803		4.47437		2356.82	4.2738		2356.82	4.26733					2356.82	39.2803		4.68665		2356.82	4.37054		2356.82	4.38806					2356.82	39.2803		4.28882		2356.82	4.31891		2356.82	4.32404
2358.41	39.3068		4.45978		2358.41	4.25952		2358.41	4.28357					2358.41	39.3068		4.66144		2358.41	4.36438		2358.41	4.36945					2358.41	39.3068		4.31512		2358.41	4.3045		2358.41	4.32196
2360.01	39.3335		4.48267		2360.01	4.25745		2360.01	4.28156					2360.02	39.3337		4.66772		2360.02	4.35413		2360.02	4.38184					2360.02	39.3337		4.27875		2360.02	4.30035		2360.02	4.3302
2361.61	39.3602		4.45563		2361.61	4.26971		2361.61	4.25916					2361.61	39.3602		4.6593		2361.61	4.3808		2361.61	4.36121					2361.61	39.3602		4.27875		2361.61	4.31476		2361.61	4.31781
2363.2	39.3867		4.47015		2363.2	4.25745		2363.2	4.28156					2363.21	39.3868		4.67407		2363.21	4.36847		2363.21	4.38391					2363.21	39.3868		4.30298		2363.21	4.31891		2363.21	4.31989
2364.8	39.4133		4.48474		2364.8	4.24316		2364.8	4.28357					2364.82	39.4137		4.6593		2364.82	4.35413		2364.82	4.37152					2364.8	39.4133		4.29895		2364.8	4.30859		2364.8	4.31366
2366.41	39.4402		4.45978		2366.41	4.27991		2366.41	4.27338					2366.41	39.4402		4.67194		2366.41	4.36438		2366.41	4.35913					2366.41	39.4402		4.30298		2366.41	4.32092		2366.41	4.31573
2368.02	39.467		4.45148		2368.02	4.26361		2368.02	4.28967					2368	39.4667		4.66772		2368	4.3562		2368	4.38599					2368	39.4667		4.31714		2368	4.2901		2368	4.30127
2369.61	39.4935		4.46185		2369.61	4.29419		2369.61	4.28156					2369.61	39.4935		4.63617		2369.61	4.38287		2369.61	4.37775					2369.61	39.4935		4.28882		2369.61	4.30652		2369.61	4.32196
2371.22	39.5203		4.466		2371.22	4.284		2371.22	4.27545					2371.22	39.5203		4.66351		2371.22	4.36237		2371.22	4.38599					2371.22	39.5203		4.29492		2371.22	4.31683		2371.22	4.30542
2372.81	39.5468		4.48474		2372.81	4.26971		2372.81	4.28357					2372.81	39.5468		4.66772		2372.81	4.37463		2372.81	4.39221					2372.81	39.5468		4.29291		2372.81	4.30859		2372.81	4.30127
2374.4	39.5733		4.47015		2374.4	4.28809		2374.4	4.27136					2374.41	39.5735		4.68243		2374.41	4.35822		2374.41	4.37567					2374.41	39.5735		4.30902		2374.41	4.3045		2374.41	4.30542
2376	39.6		4.47644		2376	4.25745		2376	4.26733					2376	39.6		4.65509		2376	4.34595		2376	4.36328					2376	39.6		4.30096		2376	4.30652		2376	4.31366
2377.61	39.6268		4.47852		2377.61	4.28198		2377.61	4.26526					2377.61	39.6268		4.64252		2377.61	4.37878		2377.61	4.37775					2377.61	39.6268		4.30701		2377.61	4.31476		2377.61	4.3075
2379.2	39.6533		4.47437		2379.2	4.26562		2379.2	4.26935					2379.2	39.6533		4.65509		2379.2	4.34796		2379.2	4.3736					2379.2	39.6533		4.27673		2379.2	4.31683		2379.2	4.31573
2380.81	39.6802		4.46808		2380.81	4.25342		2380.81	4.30591					2380.81	39.6802		4.66772		2380.81	4.35211		2380.81	4.39429					2380.81	39.6802		4.2868		2380.81	4.30652		2380.81	4.32196
2382.42	39.707		4.47644		2382.42	4.27582		2382.42	4.27338					2382.42	39.707		4.64673		2382.42	4.35822		2382.42	4.38184					2382.4	39.7067		4.30096		2382.4	4.31067		2382.4	4.30127
2384.01	39.7335		4.46808		2384.01	4.26562		2384.01	4.26324					2384.01	39.7335		4.67407		2384.01	4.36029		2384.01	4.38184					2384.01	39.7335		4.28278		2384.01	4.31274		2384.01	4.3075
2385.61	39.7602		4.466		2385.61	4.2677		2385.61	4.27338					2385.61	39.7602		4.65094		2385.61	4.33771		2385.61	4.38391					2385.61	39.7602		4.30701		2385.61	4.31067		2385.61	4.31781
2387.21	39.7868		4.47229		2387.21	4.27173		2387.21	4.28156					2387.21	39.7868		4.67615		2387.21	4.3316		2387.21	4.37976					2387.21	39.7868		4.30298		2387.21	4.31067		2387.21	4.30542
2388.81	39.8135		4.47644		2388.81	4.24933		2388.81	4.30188					2388.81	39.8135		4.65302		2388.81	4.36029		2388.81	4.3653					2388.81	39.8135		4.29492		2388.81	4.31683		2388.81	4.30542
2390.4	39.84		4.45978		2390.4	4.26154		2390.4	4.25305					2390.4	39.84		4.65094		2390.4	4.35004		2390.4	4.37152					2390.4	39.84		4.30499		2390.4	4.31891		2390.4	4.30957
2392.01	39.8668		4.48059		2392.01	4.2738		2392.01	4.27948					2392.01	39.8668		4.68036		2392.01	4.36237		2392.01	4.39014					2392.01	39.8668		4.27875		2392.01	4.27979		2392.01	4.29718
2393.6	39.8933		4.43896		2393.6	4.26154		2393.6	4.30591					2393.62	39.8937		4.64459		2393.62	4.34595		2393.62	4.3736					2393.62	39.8937		4.30096		2393.62	4.29419		2393.62	4.30334
2395.19	39.9198		4.47015		2395.19	4.26154		2395.19	4.27545					2395.21	39.9202		4.66565		2395.21	4.33569		2395.21	4.3736					2395.21	39.9202		4.30096		2395.21	4.30243		2395.21	4.30542
2396.81	39.9468		4.47229		2396.81	4.25543		2396.81	4.26935					2396.82	39.947		4.67407		2396.82	4.37463		2396.82	4.36328					2396.82	39.947		4.28882		2396.82	4.33331		2396.82	4.29095
2398.41	39.9735		4.44934		2398.41	4.26562		2398.41	4.26123					2398.41	39.9735		4.6593		2398.41	4.35413		2398.41	4.39014					2398.41	39.9735		4.30499		2398.41	4.31683		2398.41	4.29919
2400.01	40.0002		4.47437		2400.01	4.26361		2400.01	4.28558					2400.01	40.0002		4.65094		2400.01	4.36646		2400.01	4.3736					2400.01	40.0002		4.2868		2400.01	4.30652		2400.01	4.30334
2401.61	40.0268		4.47437		2401.61	4.26361		2401.61	4.28558					2401.61	40.0268		4.65094		2401.61	4.36646		2401.61	4.3736					2401.61	40.0268		4.2868		2401.61	4.30652		2401.61	4.30334
2403.22	40.0537		4.48474		2403.22	4.25751		2403.22	4.28149					2403.22	40.0537		4.65308		2403.22	4.40338		2403.22	4.37152					2403.22	40.0537		4.27667		2403.22	4.30859		2403.22	4.31158
2404.81	40.0802		4.48889		2404.81	4.28607		2404.81	4.28357					2404.81	40.0802		4.67407		2404.81	4.37054		2404.81	4.38391					2404.81	40.0802		4.2868		2404.81	4.29211		2404.81	4.32605
2406.42	40.107		4.4577		2406.42	4.2738		2406.42	4.29779					2406.42	40.107		4.67828		2406.42	4.40131		2406.42	4.40662					2406.42	40.107		4.29285		2406.42	4.2962		2406.42	4.3219
2408.02	40.1337		4.50348		2408.02	4.2738		2408.02	4.27338					2408.01	40.1335		4.68671		2408.01	4.41156		2408.01	4.3736					2408.01	40.1335		4.2868		2408.01	4.29419		2408.01	4.31366
2409.62	40.1603		4.48889		2409.62	4.284		2409.62	4.26727					2409.62	40.1603		4.68042		2409.62	4.40338		2409.62	4.40045					2409.62	40.1603		4.29285		2409.62	4.29419		2409.62	4.34467
2411.22	40.187		4.47229		2411.22	4.26562		2411.22	4.33435					2411.21	40.1868		4.70142		2411.21	4.42181		2411.21	4.39014					2411.22	40.187		4.29688		2411.22	4.31268		2411.22	4.31366
2412.81	40.2135		4.50348		2412.81	4.29016		2412.81	4.30792					2412.81	40.2135		4.6825		2412.81	4.37463		2412.81	4.38599					2412.81	40.2135		4.31104		2412.81	4.32709		2412.81	4.31989
2414.42	40.2403		4.4931		2414.42	4.28809		2414.42	4.33643					2414.42	40.2403		4.69092		2414.42	4.40955		2414.42	4.40869					2414.42	40.2403		4.30499		2414.42	4.31885		2414.42	4.31989
2416.01	40.2668		4.51599		2416.01	4.29016		2416.01	4.30792					2416.01	40.2668		4.68463		2416.01	4.39722		2416.01	4.41284					2416.01	40.2668		4.31104		2416.01	4.30237		2416.01	4.33844
2417.6	40.2933		4.51392		2417.6	4.29828		2417.6	4.30591					2417.62	40.2937		4.72247		2417.62	4.41156		2417.62	4.42114					2417.62	40.2937		4.30902		2417.62	4.31476		2417.62	4.31366
2419.21	40.3202		4.48682		2419.21	4.29016		2419.21	4.31604					2419.21	40.3202		4.69092		2419.21	4.40338		2419.21	4.39215					2419.21	40.3202		4.3009		2419.21	4.31677		2419.21	4.3302
2420.82	40.347		4.51392		2420.82	4.29016		2420.82	4.30591					2420.82	40.347		4.70142		2420.82	4.40955		2420.82	4.41077					2420.82	40.347		4.29285		2420.82	4.32501		2420.82	4.31989
2422.42	40.3737		4.51599		2422.42	4.30035		2422.42	4.30792					2422.41	40.3735		4.69934		2422.41	4.42596		2422.41	4.43768					2422.41	40.3735		4.30902		2422.41	4.31268		2422.41	4.35291
2424.01	40.4002		4.49725		2424.01	4.30853		2424.01	4.32214					2424.02	40.4003		4.68671		2424.02	4.42389		2424.02	4.40869					2424.01	40.4002		4.31909		2424.01	4.33325		2424.01	4.31781
2425.62	40.427		4.53473		2425.62	4.31256		2425.62	4.33435					2425.62	40.427		4.69305		2425.62	4.42389		2425.62	4.40662					2425.61	40.4268		4.31506		2425.61	4.323		2425.61	4.31989
2427.23	40.4538		4.48474		2427.23	4.30035		2427.23	4.32825					2427.21	40.4535		4.70142		2427.21	4.41772		2427.21	4.41284					2427.21	40.4535		4.31506		2427.21	4.31268		2427.21	4.32605
2428.82	40.4803		4.50555		2428.82	4.29218		2428.82	4.32825					2428.82	40.4803		4.68884		2428.82	4.43622		2428.82	4.43561					2428.8	40.48		4.31506		2428.8	4.33124		2428.8	4.31573
2430.41	40.5068		4.52014		2430.41	4.29425		2430.41	4.32214					2430.41	40.5068		4.70776		2430.41	4.41772		2430.41	4.3963					2430.41	40.5068		4.31104		2430.41	4.31268		2430.41	4.3302
2432.02	40.5337		4.50763		2432.02	4.30035		2432.02	4.32214					2432.02	40.5337		4.70563		2432.02	4.41571		2432.02	4.44177					2432.02	40.5337		4.31708		2432.02	4.32709		2432.02	4.33435
2433.61	40.5602		4.52014		2433.61	4.32074		2433.61	4.33234					2433.61	40.5602		4.71826		2433.61	4.40546		2433.61	4.43146					2433.62	40.5603		4.29285		2433.62	4.33533		2433.62	4.3302
2435.21	40.5868		4.49725		2435.21	4.30035		2435.21	4.31403					2435.22	40.587		4.71826		2435.22	4.43414		2435.22	4.42938					2435.22	40.587		4.30499		2435.22	4.34564		2435.22	4.35706
2436.82	40.6137		4.51807		2436.82	4.31665		2436.82	4.30389					2436.81	40.6135		4.72876		2436.81	4.40747		2436.81	4.41077					2436.82	40.6137		4.33527		2436.82	4.32501		2436.82	4.33844
2438.4	40.64		4.51807		2438.4	4.30853		2438.4	4.34247					2438.41	40.6402		4.72876		2438.41	4.44031		2438.41	4.42523					2438.41	40.6402		4.31305		2438.41	4.31677		2438.41	4.34052
2440.02	40.667		4.50763		2440.02	4.32281		2440.02	4.32422					2440.02	40.667		4.72461		2440.02	4.41772		2440.02	4.41699					2440.02	40.667		4.34338		2440.02	4.34149		2440.02	4.34052
2441.61	40.6935		4.49933		2441.61	4.30646		2441.61	4.32214					2441.61	40.6935		4.72247		2441.61	4.41772		2441.61	4.43146					2441.61	40.6935		4.32922		2441.61	4.3374		2441.61	4.34674
2443.22	40.7203		4.5097		2443.22	4.31464		2443.22	4.32623					2443.22	40.7203		4.72247		2443.22	4.40546		2443.22	4.40253					2443.2	40.72		4.3252		2443.2	4.31677		2443.2	4.33228
2444.81	40.7468		4.53888		2444.81	4.32074		2444.81	4.33844					2444.81	40.7468		4.71826		2444.81	4.40747		2444.81	4.42316					2444.81	40.7468		4.33325		2444.81	4.32916		2444.81	4.35291
2446.42	40.7737		4.51392		2446.42	4.31873		2446.42	4.34247					2446.42	40.7737		4.6972		2446.42	4.43622		2446.42	4.41492					2446.42	40.7737		4.33527		2446.42	4.32092		2446.42	4.34674
2448.02	40.8003		4.52637		2448.02	4.34113		2448.02	4.34857					2448.02	40.8003		4.73297		2448.02	4.41364		2448.02	4.44177					2448.02	40.8003		4.32922		2448.02	4.32916		2448.02	4.35083
2449.61	40.8268		4.52014		2449.61	4.32281		2449.61	4.34656					2449.61	40.8268		4.71826		2449.61	4.44238		2449.61	4.42316					2449.61	40.8268		4.31909		2449.61	4.34766		2449.61	4.33844
2451.22	40.8537		4.52429		2451.22	4.30035		2451.22	4.35065					2451.21	40.8535		4.70142		2451.21	4.40338		2451.21	4.42114					2451.22	40.8537		4.33728		2451.22	4.32501		2451.22	4.34467
2452.81	40.8802		4.52844		2452.81	4.31873		2452.81	4.31					2452.81	40.8802		4.71826		2452.81	4.42389		2452.81	4.43353					2452.81	40.8802		4.31305		2452.81	4.34564		2452.81	4.32397
2454.42	40.907		4.52429		2454.42	4.31665		2454.42	4.34045					2454.42	40.907		4.72247		2454.42	4.42596		2454.42	4.41284					2454.42	40.907		4.3252		2454.42	4.34564		2454.42	4.35913
2456.01	40.9335		4.51807		2456.01	4.31665		2456.01	4.32623					2456.01	40.9335		4.73511		2456.01	4.40747		2456.01	4.42938					2456.01	40.9335		4.30499		2456.01	4.323		2456.01	4.35706
2457.62	40.9603		4.52429		2457.62	4.33093		2457.62	4.35468					2457.62	40.9603		4.70142		2457.62	4.4198		2457.62	4.43561					2457.62	40.9603		4.32318		2457.62	4.32916		2457.62	4.34259
2459.21	40.9868		4.53888		2459.21	4.31873		2459.21	4.34247					2459.22	40.987		4.74774		2459.22	4.41156		2459.22	4.43561					2459.21	40.9868		4.31506		2459.21	4.33325		2459.21	4.35706
2460.8	41.0133		4.52222		2460.8	4.30035		2460.8	4.31604					2460.82	41.0137		4.72461		2460.82	4.42798		2460.82	4.43146					2460.81	41.0135		4.30701		2460.81	4.35382		2460.81	4.34882
2462.42	41.0403		4.51184		2462.42	4.32074		2462.42	4.33435					2462.42	41.0403		4.7204		2462.42	4.42181		2462.42	4.42523					2462.42	41.0403		4.34741		2462.42	4.3374		2462.42	4.35083
2464.01	41.0668		4.53888		2464.01	4.29828		2464.01	4.34454					2464.01	41.0668		4.7204		2464.01	4.43005		2464.01	4.41492					2464.01	41.0668		4.34131		2464.01	4.33533		2464.01	4.34467
2465.62	41.0937		4.53265		2465.62	4.31055		2465.62	4.36285					2465.62	41.0937		4.72668		2465.62	4.43622		2465.62	4.43768					2465.62	41.0937		4.32318		2465.62	4.31677		2465.62	4.33636
2467.21	41.1202		4.50763		2467.21	4.31464		2467.21	4.34045					2467.21	41.1202		4.7309		2467.21	4.41772		2467.21	4.43561					2467.21	41.1202		4.30701		2467.21	4.34357		2467.21	4.35291
2468.82	41.147		4.53052		2468.82	4.31055		2468.82	4.31604					2468.82	41.147		4.72247		2468.82	4.43207		2468.82	4.45007					2468.82	41.147		4.3454		2468.82	4.34564		2468.82	4.34259
2470.41	41.1735		4.52844		2470.41	4.33911		2470.41	4.35675					2470.42	41.1737		4.73718		2470.42	4.42389		2470.42	4.4397					2470.42	41.1737		4.32721		2470.42	4.33533		2470.42	4.35083
2472.01	41.2002		4.51599		2472.01	4.31464		2472.01	4.32623					2472.02	41.2003		4.73297		2472.02	4.45874		2472.02	4.43768					2472.02	41.2003		4.32318		2472.02	4.34564		2472.02	4.34882
2473.62	41.227		4.53888		2473.62	4.31256		2473.62	4.34045					2473.62	41.227		4.72247		2473.62	4.41364		2473.62	4.43146					2473.62	41.227		4.32922		2473.62	4.34766		2473.62	4.34882
2475.21	41.2535		4.52637		2475.21	4.31464		2475.21	4.33844					2475.21	41.2535		4.73297		2475.21	4.41364		2475.21	4.41492					2475.21	41.2535		4.35144		2475.21	4.34357		2475.21	4.3736
2476.82	41.2803		4.51599		2476.82	4.32074		2476.82	4.33435					2476.82	41.2803		4.72461		2476.82	4.45465		2476.82	4.43561					2476.82	41.2803		4.30298		2476.82	4.3559		2476.82	4.3736
2478.41	41.3068		4.53052		2478.41	4.32281		2478.41	4.34247					2478.41	41.3068		4.72461		2478.41	4.44647		2478.41	4.42731					2478.41	41.3068		4.31909		2478.41	4.3374		2478.41	4.36536
2480	41.3333		4.50763		2480	4.32074		2480	4.34656					2480.02	41.3337		4.74139		2480.02	4.45056		2480.02	4.44592					2480.02	41.3337		4.33124		2480.02	4.31885		2480.02	4.36121
2481.61	41.3602		4.52222		2481.61	4.31055		2481.61	4.33234					2481.61	41.3602		4.71619		2481.61	4.43207		2481.61	4.45007					2481.63	41.3605		4.32318		2481.63	4.34564		2481.63	4.35498
2483.22	41.387		4.53265		2483.22	4.33502		2483.22	4.32623					2483.22	41.387		4.73297		2483.22	4.42596		2483.22	4.44385					2483.22	41.387		4.3252		2483.22	4.34766		2483.22	4.36945
2484.81	41.4135		4.53265		2484.81	4.33301		2484.81	4.34454					2484.81	41.4135		4.70355		2484.81	4.44238		2484.81	4.45831					2484.81	41.4135		4.32318		2484.81	4.34973		2484.81	4.34882
2486.41	41.4402		4.5368		2486.41	4.31055		2486.41	4.34454					2486.41	41.4402		4.71826		2486.41	4.44647		2486.41	4.44385					2486.41	41.4402		4.33124		2486.41	4.323		2486.41	4.38184
2488.02	41.467		4.52637		2488.02	4.32074		2488.02	4.33234					2488.02	41.467		4.7309		2488.02	4.44031		2488.02	4.448					2488.02	41.467		4.34338		2488.02	4.35382		2488.02	4.3736
2489.61	41.4935		4.53888		2489.61	4.31055		2489.61	4.35065					2489.61	41.4935		4.74139		2489.61	4.44238		2489.61	4.44177					2489.61	41.4935		4.3252		2489.61	4.33533		2489.61	4.35083
2491.2	41.52		4.51807		2491.2	4.31464		2491.2	4.37097					2491.22	41.5203		4.7309		2491.22	4.42596		2491.22	4.4397					2491.22	41.5203		4.33929		2491.22	4.36005		2491.22	4.35706
2492.81	41.5468		4.51599		2492.81	4.3493		2492.81	4.33844					2492.81	41.5468		4.74353		2492.81	4.46289		2492.81	4.42316					2492.81	41.5468		4.31708		2492.81	4.35797		2492.81	4.35083
2494.42	41.5737		4.52429		2494.42	4.33911		2494.42	4.35468					2494.42	41.5737		4.7204		2494.42	4.43622		2494.42	4.44177					2494.42	41.5737		4.31909		2494.42	4.34357		2494.42	4.35291
2496.02	41.6003		4.54303		2496.02	4.32281		2496.02	4.35876					2496.03	41.6005		4.74139		2496.03	4.45056		2496.03	4.44385					2496.02	41.6003		4.34131		2496.02	4.33533		2496.02	4.37982
2497.61	41.6268		4.54926		2497.61	4.3371		2497.61	4.35876					2497.62	41.627		4.7309		2497.62	4.41364		2497.62	4.42938					2497.62	41.627		4.33527		2497.62	4.34973		2497.62	4.34467
2499.22	41.6537		4.5451		2499.22	4.32892		2499.22	4.36078					2499.22	41.6537		4.72247		2499.22	4.44647		2499.22	4.46246					2499.22	41.6537		4.3454		2499.22	4.35181		2499.22	4.3736
2500.81	41.6802		4.53265		2500.81	4.3432		2500.81	4.32623					2500.81	41.6802		4.73932		2500.81	4.45673		2500.81	4.44385					2500.81	41.6802		4.31708		2500.81	4.35382		2500.81	4.35913
2502.4	41.7067		4.55347		2502.4	4.32684		2502.4	4.36078					2502.42	41.707		4.74774		2502.42	4.4198		2502.42	4.42114					2502.42	41.707		4.35144		2502.42	4.35382		2502.42	4.35498
2504.01	41.7335		4.54095		2504.01	4.32684		2504.01	4.34656					2504.01	41.7335		4.73718		2504.01	4.43005		2504.01	4.45831					2504.01	41.7335		4.33929		2504.01	4.36206		2504.01	4.37982
2505.62	41.7603		4.5368		2505.62	4.33502		2505.62	4.35065					2505.62	41.7603		4.73932		2505.62	4.43414		2505.62	4.41492					2505.62	41.7603		4.31708		2505.62	4.33325		2505.62	4.36328
2507.21	41.7868		4.51807		2507.21	4.35748		2507.21	4.37708					2507.22	41.787		4.72876		2507.22	4.46082		2507.22	4.43353					2507.21	41.7868		4.36359		2507.21	4.35382		2507.21	4.35498
2508.82	41.8137		4.5368		2508.82	4.33911		2508.82	4.34857					2508.82	41.8137		4.7309		2508.82	4.44647		2508.82	4.45007					2508.82	41.8137		4.33929		2508.82	4.35382		2508.82	4.34882
2510.42	41.8403		4.52637		2510.42	4.32074		2510.42	4.36487					2510.42	41.8403		4.73511		2510.42	4.44647		2510.42	4.4397					2510.42	41.8403		4.37769		2510.42	4.34973		2510.42	4.36121
2512.01	41.8668		4.55969		2512.01	4.33301		2512.01	4.33643					2512.01	41.8668		4.73297		2512.01	4.43414		2512.01	4.44385					2512.01	41.8668		4.34338		2512.01	4.34357		2512.01	4.37152
2513.62	41.8937		4.54718		2513.62	4.33911		2513.62	4.35876					2513.62	41.8937		4.73718		2513.62	4.44849		2513.62	4.43768					2513.62	41.8937		4.3454		2513.62	4.34973		2513.62	4.35083
2515.21	41.9202		4.52014		2515.21	4.3432		2515.21	4.36285					2515.21	41.9202		4.73718		2515.21	4.44031		2515.21	4.44385					2515.21	41.9202		4.35144		2515.21	4.34357		2515.21	4.35913
2516.82	41.947		4.55139		2516.82	4.33093		2516.82	4.34656					2516.82	41.947		4.72876		2516.82	4.4198		2516.82	4.44177					2516.82	41.947		4.34741		2516.82	4.3559		2516.82	4.36737
2518.41	41.9735		4.54095		2518.41	4.34113		2518.41	4.34656					2518.41	41.9735		4.73718		2518.41	4.45264		2518.41	4.43146					2518.41	41.9735		4.3252		2518.41	4.33325		2518.41	4.36737
2520.02	42.0003		4.54718		2520.02	4.3371		2520.02	4.34857					2520.02	42.0003		4.73932		2520.02	4.46082		2520.02	4.45422					2520.02	42.0003		4.34741		2520.02	4.35181		2520.02	4.38391
2521.61	42.0268		4.53052		2521.61	4.35138		2521.61	4.34454					2521.62	42.027		4.74139		2521.62	4.43414		2521.62	4.46246					2521.61	42.0268		4.33124		2521.61	4.32709		2521.61	4.35913
2523.2	42.0533		4.53888		2523.2	4.33093		2523.2	4.36688					2523.21	42.0535		4.74774		2523.21	4.45264		2523.21	4.45624					2523.21	42.0535		4.33728		2523.21	4.36005		2523.21	4.36121
2524.8	42.08		4.54095		2524.8	4.31256		2524.8	4.35468					2524.82	42.0803		4.72461		2524.82	4.45264		2524.82	4.44385					2524.82	42.0803		4.33929		2524.82	4.3559		2524.82	4.37775
2526.41	42.1068		4.55554		2526.41	4.33093		2526.41	4.34045					2526.41	42.1068		4.74353		2526.41	4.45673		2526.41	4.45215					2526.41	42.1068		4.32922		2526.41	4.33533		2526.41	4.36328
2528.02	42.1337		4.52222		2528.02	4.3432		2528.02	4.35876					2528.02	42.1337		4.73297		2528.02	4.43622		2528.02	4.44592					2528.02	42.1337		4.34943		2528.02	4.35382		2528.02	4.36121
2529.61	42.1602		4.53265		2529.61	4.34729		2529.61	4.33032					2529.61	42.1602		4.72668		2529.61	4.4444		2529.61	4.43561					2529.61	42.1602		4.33527		2529.61	4.35181		2529.61	4.36121
2531.22	42.187		4.54926		2531.22	4.32483		2531.22	4.36078					2531.22	42.187		4.71198		2531.22	4.45465		2531.22	4.45831					2531.22	42.187		4.33325		2531.22	4.36005		2531.22	4.36945
2532.82	42.2137		4.54303		2532.82	4.33502		2532.82	4.32422					2532.82	42.2137		4.74353		2532.82	4.44238		2532.82	4.448					2532.81	42.2135		4.35345		2532.81	4.34973		2532.81	4.36328
2534.41	42.2402		4.54303		2534.41	4.3371		2534.41	4.34857					2534.42	42.2403		4.73297		2534.42	4.44238		2534.42	4.44385					2534.42	42.2403		4.34943		2534.42	4.35181		2534.42	4.38806
2536.01	42.2668		4.54926		2536.01	4.3371		2536.01	4.35675					2536.02	42.267		4.75824		2536.02	4.42798		2536.02	4.43353					2536.02	42.267		4.31708		2536.02	4.34357		2536.02	4.37152
2537.61	42.2935		4.54095		2537.61	4.35748		2537.61	4.33844					2537.61	42.2935		4.74353		2537.61	4.46082		2537.61	4.45215					2537.61	42.2935		4.32318		2537.61	4.35797		2537.61	4.3736
2539.22	42.3203		4.52222		2539.22	4.31665		2539.22	4.34045					2539.22	42.3203		4.7309		2539.22	4.46698		2539.22	4.46246					2539.22	42.3203		4.35345		2539.22	4.35382		2539.22	4.36121
2540.81	42.3468		4.54718		2540.81	4.34113		2540.81	4.33844					2540.81	42.3468		4.75195		2540.81	4.45056		2540.81	4.43353					2540.81	42.3468		4.34338		2540.81	4.35797		2540.81	4.35498
2542.42	42.3737		4.53888		2542.42	4.33911		2542.42	4.34656					2542.42	42.3737		4.74982		2542.42	4.45264		2542.42	4.46869					2542.42	42.3737		4.35547		2542.42	4.36005		2542.42	4.37567
2544.01	42.4002		4.5451		2544.01	4.35138		2544.01	4.34656					2544.01	42.4002		4.74982		2544.01	4.45056		2544.01	4.46246					2544.01	42.4002		4.33929		2544.01	4.35181		2544.01	4.35083
2545.62	42.427		4.54095		2545.62	4.33301		2545.62	4.36487					2545.62	42.427		4.73718		2545.62	4.43207		2545.62	4.44592					2545.62	42.427		4.35748		2545.62	4.37445		2545.62	4.3736
2547.22	42.4537		4.53052		2547.22	4.33502		2547.22	4.34857					2547.22	42.4537		4.74139		2547.22	4.45465		2547.22	4.43146					2547.22	42.4537		4.33124		2547.22	4.36414		2547.22	4.38184
2548.81	42.4802		4.54718		2548.81	4.33093		2548.81	4.34247					2548.81	42.4802		4.73718		2548.81	4.42798		2548.81	4.42938					2548.81	42.4802		4.31909		2548.81	4.36206		2548.81	4.3736
2550.42	42.507		4.55969		2550.42	4.3432		2550.42	4.35468					2550.42	42.507		4.74139		2550.42	4.46082		2550.42	4.46039					2550.42	42.507		4.35345		2550.42	4.3374		2550.42	4.3736
2552.01	42.5335		4.53473		2552.01	4.3493		2552.01	4.36487					2552.01	42.5335		4.74353		2552.01	4.46906		2552.01	4.45831					2552.01	42.5335		4.3252		2552.01	4.36414		2552.01	4.36536
2553.62	42.5603		4.55139		2553.62	4.35339		2553.62	4.33844					2553.62	42.5603		4.74561		2553.62	4.43823		2553.62	4.46039					2553.62	42.5603		4.34338		2553.62	4.34973		2553.62	4.37982
2555.21	42.5868		4.53888		2555.21	4.33093		2555.21	4.37097					2555.21	42.5868		4.74139		2555.21	4.43414		2555.21	4.46661					2555.21	42.5868		4.33728		2555.21	4.36005		2555.21	4.36737
2556.8	42.6133		4.52844		2556.8	4.33301		2556.8	4.35468					2556.82	42.6137		4.74774		2556.82	4.45056		2556.82	4.45624					2556.82	42.6137		4.33929		2556.82	4.37445		2556.82	4.38599
2558.42	42.6403		4.53888		2558.42	4.36157		2558.42	4.36078					2558.42	42.6403		4.74561		2558.42	4.45056		2558.42	4.44385					2558.42	42.6403		4.34338		2558.42	4.35382		2558.42	4.36737
2560.01	42.6668		4.54718		2560.01	4.33093		2560.01	4.34045					2560.01	42.6668		4.73297		2560.01	4.44849		2560.01	4.45624					2560.01	42.6668		4.35144		2560.01	4.33533		2560.01	4.36328
2561.62	42.6937		4.53888		2561.62	4.33911		2561.62	4.37909					2561.62	42.6937		4.72876		2561.62	4.44238		2561.62	4.46661					2561.62	42.6937		4.35547		2561.62	4.3559		2561.62	4.38184
2563.21	42.7202		4.54095		2563.21	4.3371		2563.21	4.36078					2563.21	42.7202		4.73297		2563.21	4.46906		2563.21	4.46246					2563.21	42.7202		4.34943		2563.21	4.36414		2563.21	4.38184
2564.82	42.747		4.55347		2564.82	4.35339		2564.82	4.34454					2564.82	42.747		4.74561		2564.82	4.43005		2564.82	4.46454					2564.82	42.747		4.33728		2564.82	4.34149		2564.82	4.38599
2566.41	42.7735		4.55762		2566.41	4.3432		2566.41	4.35266					2566.41	42.7735		4.7309		2566.41	4.43622		2566.41	4.47693					2566.41	42.7735		4.35144		2566.41	4.34973		2566.41	4.36945
2568.02	42.8003		4.54095		2568.02	4.33093		2568.02	4.37708					2568.02	42.8003		4.75195		2568.02	4.44031		2568.02	4.44592					2568.02	42.8003		4.31909		2568.02	4.36829		2568.02	4.36536
2569.62	42.827		4.54926		2569.62	4.3493		2569.62	4.36688					2569.61	42.8268		4.73932		2569.61	4.45056		2569.61	4.46454					2569.61	42.8268		4.33728		2569.61	4.3559		2569.61	4.37982
2571.21	42.8535		4.53888		2571.21	4.35339		2571.21	4.36487					2571.22	42.8537		4.75403		2571.22	4.47314		2571.22	4.46039					2571.22	42.8537		4.3656		2571.22	4.3703		2571.22	4.3736
2572.82	42.8803		4.55139		2572.82	4.3371		2572.82	4.33234					2572.82	42.8803		4.74982		2572.82	4.44238		2572.82	4.43561					2572.82	42.8803		4.34943		2572.82	4.36206		2572.82	4.36328
2574.41	42.9068		4.56592		2574.41	4.3371		2574.41	4.35468					2574.41	42.9068		4.74353		2574.41	4.45264		2574.41	4.45624					2574.41	42.9068		4.34741		2574.41	4.35181		2574.41	4.38391
2576	42.9333		4.56799		2576	4.34113		2576	4.375					2576.02	42.9337		4.74139		2576.02	4.4649		2576.02	4.479					2576.02	42.9337		4.34131		2576.02	4.36829		2576.02	4.38599
2577.61	42.9602		4.55347		2577.61	4.35547		2577.61	4.34247					2577.61	42.9602		4.75616		2577.61	4.43207		2577.61	4.45624					2577.63	42.9605		4.35547		2577.63	4.37238		2577.63	4.37567
2579.22	42.987		4.55347		2579.22	4.37177		2579.22	4.35266					2579.22	42.987		4.73297		2579.22	4.45673		2579.22	4.46661					2579.22	42.987		4.36963		2579.22	4.36829		2579.22	4.37152
2580.81	43.0135		4.54303		2580.81	4.34521		2580.81	4.34656					2580.81	43.0135		4.73932		2580.81	4.44849		2580.81	4.45422					2580.81	43.0135		4.34338		2580.81	4.3703		2580.81	4.39221
2582.42	43.0403		4.54303		2582.42	4.35339		2582.42	4.35876					2582.42	43.0403		4.74353		2582.42	4.45673		2582.42	4.45624					2582.42	43.0403		4.34338		2582.42	4.3559		2582.42	4.37152
2584.02	43.067		4.55762		2584.02	4.33502		2584.02	4.35468					2584.02	43.067		4.74353		2584.02	4.45264		2584.02	4.45422					2584.01	43.0668		4.34943		2584.01	4.37445		2584.01	4.37152
2585.61	43.0935		4.55762		2585.61	4.33911		2585.61	4.36896					2585.61	43.0935		4.75403		2585.61	4.44238		2585.61	4.47278					2585.61	43.0935		4.35748		2585.61	4.34766		2585.61	4.37775
2587.22	43.1203		4.55762		2587.22	4.32483		2587.22	4.36688					2587.22	43.1203		4.74139		2587.22	4.46906		2587.22	4.448					2587.22	43.1203		4.3454		2587.22	4.35181		2587.22	4.38391
2588.81	43.1468		4.54718		2588.81	4.35339		2588.81	4.35266					2588.81	43.1468		4.73511		2588.81	4.44238		2588.81	4.44177					2588.81	43.1468		4.35547		2588.81	4.37238		2588.81	4.37775
2590.42	43.1737		4.55762		2590.42	4.33911		2590.42	4.35065					2590.42	43.1737		4.74353		2590.42	4.43005		2590.42	4.43768					2590.42	43.1737		4.35144		2590.42	4.3559		2590.42	4.3736
2592.01	43.2002		4.55762		2592.01	4.33301		2592.01	4.36078					2592.01	43.2002		4.73297		2592.01	4.46906		2592.01	4.44177					2592.01	43.2002		4.33527		2592.01	4.3703		2592.01	4.3736
2593.62	43.227		4.55554		2593.62	4.35547		2593.62	4.36078					2593.62	43.227		4.74139		2593.62	4.45673		2593.62	4.46039					2593.62	43.227		4.37366		2593.62	4.37445		2593.62	4.37775
2595.21	43.2535		4.5451		2595.21	4.3371		2595.21	4.35876					2595.21	43.2535		4.76459		2595.21	4.46698		2595.21	4.46454					2595.22	43.2537		4.34131		2595.22	4.37238		2595.22	4.3736
2596.81	43.2802		4.55139		2596.81	4.36157		2596.81	4.37299					2596.81	43.2802		4.73932		2596.81	4.44238		2596.81	4.46661					2596.81	43.2802		4.35144		2596.81	4.37238		2596.81	4.37152
2598.41	43.3068		4.54095		2598.41	4.33502		2598.41	4.37299					2598.42	43.307		4.74353		2598.42	4.47723		2598.42	4.44385					2598.42	43.307		4.35345		2598.42	4.37445		2598.42	4.37567
2600.01	43.3335		4.56177		2600.01	4.32892		2600.01	4.35876					2600.01	43.3335		4.74982		2600.01	4.44849		2600.01	4.47693					2600.01	43.3335		4.34943		2600.01	4.35797		2600.01	4.36536
2601.62	43.3603		4.55139		2601.62	4.36157		2601.62	4.35876					2601.62	43.3603		4.74139		2601.62	4.47314		2601.62	4.45831					2601.62	43.3603		4.34338		2601.62	4.37646		2601.62	4.36328
2603.21	43.3868		4.56177		2603.21	4.35339		2603.21	4.35876					2603.21	43.3868		4.74139		2603.21	4.45673		2603.21	4.45422					2603.21	43.3868		4.35144		2603.21	4.37646		2603.21	4.38391
2604.82	43.4137		4.55139		2604.82	4.3493		2604.82	4.36688					2604.82	43.4137		4.75403		2604.82	4.43414		2604.82	4.46039					2604.82	43.4137		4.33527		2604.82	4.3703		2604.82	4.38391
2606.41	43.4402		4.55347		2606.41	4.33301		2606.41	4.36896					2606.41	43.4402		4.75195		2606.41	4.46082		2606.41	4.4873					2606.41	43.4402		4.36761		2606.41	4.36829		2606.41	4.37775
2608.01	43.4668		4.5451		2608.01	4.35748		2608.01	4.35468					2608.02	43.467		4.73297		2608.02	4.45465		2608.02	4.46454					2608.02	43.467		4.35144		2608.02	4.36005		2608.02	4.37982
2609.61	43.4935		4.56384		2609.61	4.35339		2609.61	4.34857					2609.62	43.4937		4.74774		2609.62	4.47723		2609.62	4.48315					2609.61	43.4935		4.3595		2609.61	4.36005		2609.61	4.38184
2611.21	43.5202		4.53473		2611.21	4.3432		2611.21	4.375					2611.21	43.5202		4.75616		2611.21	4.45673		2611.21	4.45422					2611.21	43.5202		4.34338		2611.21	4.36829		2611.21	4.38599
2612.82	43.547		4.5451		2612.82	4.35748		2612.82	4.35675					2612.82	43.547		4.74353		2612.82	4.47314		2612.82	4.479					2612.82	43.547		4.3595		2612.82	4.36414		2612.82	4.38391
2614.41	43.5735		4.5722		2614.41	4.36157		2614.41	4.37299					2614.41	43.5735		4.74353		2614.41	4.46289		2614.41	4.48108					2614.41	43.5735		4.35748		2614.41	4.34973		2614.41	4.39838
2616.02	43.6003		4.55554		2616.02	4.33301		2616.02	4.37299					2616.02	43.6003		4.76874		2616.02	4.46289		2616.02	4.45831					2616.02	43.6003		4.36151		2616.02	4.36005		2616.02	4.37775
2617.61	43.6268		4.55554		2617.61	4.35138		2617.61	4.35876					2617.61	43.6268		4.74561		2617.61	4.44849		2617.61	4.46039					2617.61	43.6268		4.38379		2617.61	4.38269		2617.61	4.34882
2619.22	43.6537		4.55554		2619.22	4.36566		2619.22	4.37299					2619.22	43.6537		4.74774		2619.22	4.47107		2619.22	4.46454					2619.2	43.6533		4.34741		2619.2	4.37646		2619.2	4.37152
2620.81	43.6802		4.54926		2620.81	4.36566		2620.81	4.34454					2620.82	43.6803		4.74561		2620.82	4.47314		2620.82	4.479					2620.82	43.6803		4.36151		2620.82	4.37646		2620.82	4.37152
2622.41	43.7068		4.56177		2622.41	4.3432		2622.41	4.34857					2622.41	43.7068		4.74353		2622.41	4.46906		2622.41	4.46246					2622.41	43.7068		4.3595		2622.41	4.35797		2622.41	4.3736
2624.02	43.7337		4.53473		2624.02	4.34729		2624.02	4.35675					2624.02	43.7337		4.73932		2624.02	4.46289		2624.02	4.44592					2624.02	43.7337		4.36359		2624.02	4.37238		2624.02	4.36536
2625.61	43.7602		4.57007		2625.61	4.35138		2625.61	4.36078					2625.61	43.7602		4.75403		2625.61	4.4649		2625.61	4.46039					2625.61	43.7602		4.3595		2625.61	4.37854		2625.61	4.38184
2627.22	43.787		4.53888		2627.22	4.35339		2627.22	4.38318					2627.22	43.787		4.76245		2627.22	4.44647		2627.22	4.45422					2627.22	43.787		4.35748		2627.22	4.35797		2627.22	4.39221
2628.81	43.8135		4.55347		2628.81	4.34729		2628.81	4.34857					2628.81	43.8135		4.75403		2628.81	4.47314		2628.81	4.48108					2628.83	43.8138		4.33527		2628.83	4.37238		2628.83	4.3736
2630.4	43.84		4.5722		2630.4	4.33911		2630.4	4.36688					2630.42	43.8403		4.76666		2630.42	4.4834		2630.42	4.46454					2630.42	43.8403		4.35144		2630.42	4.3703		2630.42	4.37775
2632.02	43.867		4.55762		2632.02	4.34113		2632.02	4.35876					2632.01	43.8668		4.75403		2632.01	4.45874		2632.01	4.46869					2632.02	43.867		4.3656		2632.02	4.38269		2632.02	4.36328
2633.61	43.8935		4.57635		2633.61	4.36157		2633.61	4.37708					2633.62	43.8937		4.76459		2633.62	4.45673		2633.62	4.43561					2633.61	43.8935		4.35345		2633.61	4.39093		2633.61	4.39221
2635.22	43.9203		4.56799		2635.22	4.34113		2635.22	4.36078					2635.22	43.9203		4.75403		2635.22	4.46082		2635.22	4.47278					2635.22	43.9203		4.35345		2635.22	4.36206		2635.22	4.39014
2636.81	43.9468		4.53888		2636.81	4.35138		2636.81	4.37909					2636.81	43.9468		4.75616		2636.81	4.46289		2636.81	4.46869					2636.81	43.9468		4.37769		2636.81	4.37445		2636.81	4.38184
2638.42	43.9737		4.55969		2638.42	4.34521		2638.42	4.375					2638.42	43.9737		4.74774		2638.42	4.47931		2638.42	4.48108					2638.42	43.9737		4.35345		2638.42	4.37445		2638.42	4.39838
2640.01	44.0002		4.5368		2640.01	4.3432		2640.01	4.37909					2640.01	44.0002		4.74774		2640.01	4.45465		2640.01	4.46454					2640.01	44.0002		4.34131		2640.01	4.3559		2640.01	4.37982
2641.6	44.0267		4.55139		2641.6	4.33502		2641.6	4.34857					2641.62	44.027		4.76245		2641.62	4.4649		2641.62	4.45422					2641.62	44.027		4.35345		2641.62	4.38062		2641.62	4.38184
2643.21	44.0535		4.55139		2643.21	4.35339		2643.21	4.37097					2643.21	44.0535		4.76245		2643.21	4.45465		2643.21	4.47278					2643.21	44.0535		4.35144		2643.21	4.3703		2643.21	4.38806
2644.81	44.0802		4.56177		2644.81	4.35339		2644.81	4.35675					2644.82	44.0803		4.76038		2644.82	4.4649		2644.82	4.47278					2644.82	44.0803		4.37366		2644.82	4.3847		2644.82	4.38391
2646.42	44.107		4.57007		2646.42	4.34521		2646.42	4.36896					2646.42	44.107		4.75824		2646.42	4.45673		2646.42	4.45831					2646.42	44.107		4.36151		2646.42	4.37646		2646.42	4.39221
2648.01	44.1335		4.55969		2648.01	4.34521		2648.01	4.37097					2648.01	44.1335		4.75403		2648.01	4.46289		2648.01	4.46869					2648.01	44.1335		4.34131		2648.01	4.35382		2648.01	4.38599
2649.62	44.1603		4.57007		2649.62	4.36157		2649.62	4.36285					2649.62	44.1603		4.76245		2649.62	4.48132		2649.62	4.45624					2649.62	44.1603		4.34943		2649.62	4.37646		2649.62	4.38391
2651.21	44.1868		4.56799		2651.21	4.34113		2651.21	4.3811					2651.21	44.1868		4.76874		2651.21	4.47107		2651.21	4.46039					2651.21	44.1868		4.35547		2651.21	4.37238		2651.21	4.36121
2652.82	44.2137		4.54095		2652.82	4.34729		2652.82	4.375					2652.82	44.2137		4.76459		2652.82	4.47107		2652.82	4.45422					2652.82	44.2137		4.36359		2652.82	4.36621		2652.82	4.37982
2654.41	44.2402		4.5722		2654.41	4.37585		2654.41	4.38928					2654.41	44.2402		4.74353		2654.41	4.45874		2654.41	4.45831					2654.41	44.2402		4.3656		2654.41	4.37646		2654.41	4.36737
2656.02	44.267		4.56799		2656.02	4.36157		2656.02	4.34454					2656.02	44.267		4.76245		2656.02	4.45056		2656.02	4.47076					2656.02	44.267		4.34131		2656.02	4.36829		2656.02	4.38599
2657.62	44.2937		4.55554		2657.62	4.35138		2657.62	4.38519					2657.61	44.2935		4.77087		2657.61	4.49365		2657.61	4.45422					2657.62	44.2937		4.3595		2657.62	4.38885		2657.62	4.38806
2659.21	44.3202		4.5722		2659.21	4.3432		2659.21	4.37909					2659.21	44.3202		4.76245		2659.21	4.46082		2659.21	4.47485					2659.21	44.3202		4.35748		2659.21	4.38678		2659.21	4.39221
2660.82	44.347		4.56384		2660.82	4.36359		2660.82	4.36487					2660.82	44.347		4.75403		2660.82	4.47931		2660.82	4.48108					2660.81	44.3468		4.37567		2660.81	4.37646		2660.81	4.39221
2662.41	44.3735		4.55347		2662.41	4.3595		2662.41	4.37708					2662.41	44.3735		4.76038		2662.41	4.46906		2662.41	4.46246					2662.43	44.3738		4.34741		2662.43	4.38062		2662.43	4.38184
2664.02	44.4003		4.54718		2664.02	4.3432		2664.02	4.36285					2664	44.4		4.77087		2664	4.44849		2664	4.4873					2664.02	44.4003		4.37769		2664.02	4.36621		2664.02	4.37567
2665.61	44.4268		4.56177		2665.61	4.36359		2665.61	4.36896					2665.61	44.4268		4.76874		2665.61	4.46698		2665.61	4.46661					2665.61	44.4268		4.38171		2665.61	4.38062		2665.61	4.37567
2667.22	44.4537		4.55347		2667.22	4.35547		2667.22	4.38318					2667.22	44.4537		4.76874		2667.22	4.46698		2667.22	4.46454					2667.22	44.4537		4.35345		2667.22	4.38062		2667.22	4.37982
2668.81	44.4802		4.53473		2668.81	4.35138		2668.81	4.37299					2668.81	44.4802		4.76874		2668.81	4.48547		2668.81	4.49554					2668.81	44.4802		4.36359		2668.81	4.38269		2668.81	4.39221
2670.41	44.5068		4.57843		2670.41	4.35138		2670.41	4.39331					2670.42	44.507		4.75403		2670.42	4.45673		2670.42	4.46454					2670.41	44.5068		4.36359		2670.41	4.35797		2670.41	4.39221
2672.01	44.5335		4.56592		2672.01	4.35748		2672.01	4.3913					2672.02	44.5337		4.77087		2672.02	4.4649		2672.02	4.45831					2672.01	44.5335		4.35345		2672.01	4.38269		2672.01	4.4046
2673.61	44.5602		4.56177		2673.61	4.35339		2673.61	4.375					2673.61	44.5602		4.78137		2673.61	4.4834		2673.61	4.479					2673.61	44.5602		4.3656		2673.61	4.36005		2673.61	4.36945
2675.22	44.587		4.5722		2675.22	4.35748		2675.22	4.36896					2675.22	44.587		4.76459		2675.22	4.48547		2675.22	4.479					2675.22	44.587		4.37769		2675.22	4.37445		2675.22	4.40253
2676.81	44.6135		4.55554		2676.81	4.33911		2676.81	4.375					2676.81	44.6135		4.75403		2676.81	4.49158		2676.81	4.46039					2676.81	44.6135		4.37769		2676.81	4.36005		2676.81	4.39636
2678.42	44.6403		4.57007		2678.42	4.3595		2678.42	4.35468					2678.42	44.6403		4.76459		2678.42	4.47107		2678.42	4.45831					2678.42	44.6403		4.36761		2678.42	4.38062		2678.42	4.38184
2680.01	44.6668		4.54926		2680.01	4.3493		2680.01	4.3811					2680.01	44.6668		4.75403		2680.01	4.45673		2680.01	4.46661					2680.02	44.667		4.36359		2680.02	4.40326		2680.02	4.36945
2681.61	44.6935		4.5722		2681.61	4.36157		2681.61	4.36688					2681.62	44.6937		4.77509		2681.62	4.4834		2681.62	4.47693					2681.62	44.6937		4.36359		2681.62	4.39093		2681.62	4.38806
2683.21	44.7202		4.58051		2683.21	4.37994		2683.21	4.38519					2683.21	44.7202		4.76459		2683.21	4.45465		2683.21	4.48315					2683.21	44.7202		4.35144		2683.21	4.39093		2683.21	4.40253
2684.81	44.7468		4.56592		2684.81	4.35547		2684.81	4.38928					2684.81	44.7468		4.75824		2684.81	4.49158		2684.81	4.47076					2684.81	44.7468		4.36761		2684.81	4.37646		2684.81	4.39838
2686.42	44.7737		4.5722		2686.42	4.36157		2686.42	4.38721					2686.42	44.7737		4.74561		2686.42	4.47314		2686.42	4.48315					2686.42	44.7737		4.34741		2686.42	4.37238		2686.42	4.38184
2688.01	44.8002		4.56592		2688.01	4.36157		2688.01	4.3913					2688.01	44.8002		4.77509		2688.01	4.48956		2688.01	4.47278					2688.01	44.8002		4.36963		2688.01	4.36414		2688.01	4.3736
2689.62	44.827		4.57843		2689.62	4.36566		2689.62	4.36487					2689.62	44.827		4.75403		2689.62	4.4649		2689.62	4.479					2689.62	44.827		4.36761		2689.62	4.39917		2689.62	4.40253
2691.22	44.8537		4.56177		2691.22	4.35339		2691.22	4.37708					2691.21	44.8535		4.75195		2691.21	4.46082		2691.21	4.479					2691.23	44.8538		4.36151		2691.23	4.38062		2691.23	4.39014
2692.8	44.88		4.5451		2692.8	4.37585		2692.8	4.36487					2692.82	44.8803		4.76245		2692.82	4.47107		2692.82	4.47485					2692.8	44.88		4.35144		2692.8	4.38269		2692.8	4.39014
2694.41	44.9068		4.56799		2694.41	4.36768		2694.41	4.35876					2694.41	44.9068		4.77087		2694.41	4.46289		2694.41	4.46039					2694.42	44.907		4.36963		2694.42	4.37238		2694.42	4.40045
2696.01	44.9335		4.55554		2696.01	4.36975		2696.01	4.3811					2696.01	44.9335		4.77716		2696.01	4.47314		2696.01	4.49139					2696.01	44.9335		4.37164		2696.01	4.38062		2696.01	4.40045
2697.62	44.9603		4.57635		2697.62	4.37384		2697.62	4.37097					2697.62	44.9603		4.76038		2697.62	4.46698		2697.62	4.50177					2697.62	44.9603		4.3656		2697.62	4.37445		2697.62	4.40253
2699.21	44.9868		4.5722		2699.21	4.3371		2699.21	4.37909					2699.21	44.9868		4.76459		2699.21	4.48749		2699.21	4.49347					2699.21	44.9868		4.37164		2699.21	4.38062		2699.21	4.37775
2700.82	45.0137		4.55139		2700.82	4.36975		2700.82	4.37299					2700.82	45.0137		4.76245		2700.82	4.48749		2700.82	4.47278					2700.82	45.0137		4.3656		2700.82	4.3703		2700.82	4.38599
2702.43	45.0405		4.56799		2702.43	4.35138		2702.43	4.38721					2702.41	45.0402		4.7793		2702.41	4.47314		2702.41	4.45422					2702.41	45.0402		4.34943		2702.41	4.36829		2702.41	4.37982
2704.02	45.067		4.56177		2704.02	4.36566		2704.02	4.3811					2704.02	45.067		4.76245		2704.02	4.47931		2704.02	4.47485					2704.02	45.067		4.37769		2704.02	4.37854		2704.02	4.38184
2705.62	45.0937		4.56799		2705.62	4.36768		2705.62	4.37708					2705.61	45.0935		4.76666		2705.61	4.47314		2705.61	4.47076					2705.61	45.0935		4.38171		2705.61	4.3847		2705.61	4.38599
2707.21	45.1202		4.55969		2707.21	4.36157		2707.21	4.38318					2707.22	45.1203		4.77509		2707.22	4.48547		2707.22	4.46869					2707.22	45.1203		4.3595		2707.22	4.37238		2707.22	4.39429
2708.82	45.147		4.58673		2708.82	4.37177		2708.82	4.36688					2708.81	45.1468		4.76459		2708.81	4.48132		2708.81	4.48932					2708.82	45.147		4.35748		2708.82	4.39502		2708.82	4.38806
2710.41	45.1735		4.57007		2710.41	4.37585		2710.41	4.39539					2710.41	45.1735		4.78351		2710.41	4.47931		2710.41	4.4873					2710.41	45.1735		4.3656		2710.41	4.3847		2710.41	4.4046
2712	45.2		4.57007		2712	4.37994		2712	4.36688					2712.02	45.2003		4.78558		2712.02	4.47723		2712.02	4.46869					2712.02	45.2003		4.36963		2712.02	4.38678		2712.02	4.38184
2713.61	45.2268		4.53888		2713.61	4.3595		2713.61	4.38721					2713.61	45.2268		4.77295		2713.61	4.47314		2713.61	4.49347					2713.61	45.2268		4.37366		2713.61	4.37445		2713.61	4.40045
2715.22	45.2537		4.56592		2715.22	4.36157		2715.22	4.40753					2715.22	45.2537		4.77509		2715.22	4.4834		2715.22	4.4873					2715.2	45.2533		4.36151		2715.2	4.3703		2715.2	4.38806
2716.81	45.2802		4.57635		2716.81	4.35748		2716.81	4.3811					2716.81	45.2802		4.77509		2716.81	4.4834		2716.81	4.48523					2716.82	45.2803		4.35345		2716.82	4.37854		2716.82	4.38184
2718.42	45.307		4.56384		2718.42	4.38812		2718.42	4.39539					2718.42	45.307		4.76666		2718.42	4.45673		2718.42	4.48932					2718.42	45.307		4.37567		2718.42	4.3847		2718.42	4.38184
2720.02	45.3337		4.55762		2720.02	4.36566		2720.02	4.41772					2720.02	45.3337		4.74774		2720.02	4.46289		2720.02	4.47278					2720.02	45.3337		4.3656		2720.02	4.3847		2720.02	4.38391
2721.61	45.3602		4.58258		2721.61	4.36157		2721.61	4.38721					2721.61	45.3602		4.78351		2721.61	4.46906		2721.61	4.46454					2721.61	45.3602		4.36963		2721.61	4.39917		2721.61	4.38806
2723.2	45.3867		4.58466		2723.2	4.36768		2723.2	4.36487					2723.22	45.387		4.75616		2723.22	4.508		2723.22	4.4873					2723.22	45.387		4.38171		2723.22	4.38678		2723.22	4.39014
2724.81	45.4135		4.58673		2724.81	4.37994		2724.81	4.36688					2724.81	45.4135		4.77716		2724.81	4.48547		2724.81	4.47485					2724.83	45.4138		4.3454		2724.83	4.39502		2724.83	4.38599
2726.4	45.44		4.58466		2726.4	4.37585		2726.4	4.38318					2726.42	45.4403		4.76666		2726.42	4.4649		2726.42	4.50385					2726.42	45.4403		4.3595		2726.42	4.38885		2726.42	4.38391
2728.01	45.4668		4.58466		2728.01	4.38403		2728.01	4.39941					2728.01	45.4668		4.76038		2728.01	4.50598		2728.01	4.479					2728.01	45.4668		4.39587		2728.01	4.38269		2728.01	4.39636
2729.62	45.4937		4.57843		2729.62	4.35138		2729.62	4.38318					2729.62	45.4937		4.77295		2729.62	4.48547		2729.62	4.50385					2729.62	45.4937		4.36963		2729.62	4.38062		2729.62	4.39014
2731.22	45.5203		4.5722		2731.22	4.36566		2731.22	4.39539					2731.22	45.5203		4.76459		2731.22	4.49365		2731.22	4.4873					2731.22	45.5203		4.36963		2731.22	4.40118		2731.22	4.41083
2732.81	45.5468		4.58258		2732.81	4.3432		2732.81	4.375					2732.81	45.5468		4.78351		2732.81	4.49158		2732.81	4.47693					2732.81	45.5468		4.36761		2732.81	4.38062		2732.81	4.40253
2734.4	45.5733		4.57635		2734.4	4.37384		2734.4	4.39331					2734.42	45.5737		4.76666		2734.42	4.47931		2734.42	4.49969					2734.42	45.5737		4.37164		2734.42	4.38678		2734.42	4.41083
2736.01	45.6002		4.5722		2736.01	4.36566		2736.01	4.36078					2736.01	45.6002		4.7793		2736.01	4.48547		2736.01	4.45831					2736.03	45.6005		4.36963		2736.03	4.3847		2736.03	4.39429
2737.62	45.627		4.5722		2737.62	4.37787		2737.62	4.39331					2737.62	45.627		4.75403		2737.62	4.4649		2737.62	4.47693					2737.62	45.627		4.36151		2737.62	4.38885		2737.62	4.39838
2739.21	45.6535		4.55139		2739.21	4.37787		2739.21	4.36896					2739.21	45.6535		4.76874		2739.21	4.47314		2739.21	4.49139					2739.21	45.6535		4.36761		2739.21	4.39294		2739.21	4.4046
2740.82	45.6803		4.55969		2740.82	4.35339		2740.82	4.3974					2740.82	45.6803		4.78979		2740.82	4.47723		2740.82	4.47485					2740.82	45.6803		4.39185		2740.82	4.3847		2740.82	4.39221
2742.41	45.7068		4.58051		2742.41	4.37994		2742.41	4.38928					2742.42	45.707		4.76874		2742.42	4.48956		2742.42	4.47693					2742.41	45.7068		4.36761		2742.41	4.38885		2742.41	4.41083
2744.01	45.7335		4.57428		2744.01	4.35748		2744.01	4.38318					2744.02	45.7337		4.7793		2744.02	4.49774		2744.02	4.47076					2744.02	45.7337		4.3595		2744.02	4.37854		2744.02	4.41284
2745.61	45.7602		4.5722		2745.61	4.3595		2745.61	4.37708					2745.62	45.7603		4.78137		2745.62	4.47107		2745.62	4.49139					2745.62	45.7603		4.38171		2745.62	4.38269		2745.62	4.38391
2747.21	45.7868		4.59094		2747.21	4.36157		2747.21	4.39941					2747.21	45.7868		4.78772		2747.21	4.508		2747.21	4.4873					2747.21	45.7868		4.37567		2747.21	4.40118		2747.21	4.39014
2748.82	45.8137		4.54718		2748.82	4.36768		2748.82	4.38721					2748.82	45.8137		4.77716		2748.82	4.49365		2748.82	4.49762					2748.82	45.8137		4.37567		2748.82	4.38062		2748.82	4.39429
2750.41	45.8402		4.56592		2750.41	4.37177		2750.41	4.36487					2750.41	45.8402		4.7793		2750.41	4.49158		2750.41	4.49139					2750.41	45.8402		4.37769		2750.41	4.38062		2750.41	4.37567
2752.02	45.867		4.54926		2752.02	4.37787		2752.02	4.39941					2752.02	45.867		4.78351		2752.02	4.49774		2752.02	4.49554					2752.02	45.867		4.37769		2752.02	4.37445		2752.02	4.39429
2753.61	45.8935		4.57843		2753.61	4.36975		2753.61	4.36896					2753.62	45.8937		4.76666		2753.62	4.45056		2753.62	4.49139					2753.61	45.8935		4.38379		2753.61	4.39294		2753.61	4.38806
2755.2	45.92		4.59094		2755.2	4.3595		2755.2	4.3913					2755.22	45.9203		4.77509		2755.22	4.4834		2755.22	4.48523					2755.22	45.9203		4.38782		2755.22	4.39709		2755.22	4.39636
2756.81	45.9468		4.57635		2756.81	4.37177		2756.81	4.38928					2756.82	45.947		4.79614		2756.82	4.47107		2756.82	4.47693					2756.81	45.9468		4.37164		2756.81	4.39502		2756.81	4.41699
2758.41	45.9735		4.5722		2758.41	4.38605		2758.41	4.37708					2758.41	45.9735		4.77716		2758.41	4.4834		2758.41	4.48315					2758.41	45.9735		4.3454		2758.41	4.39294		2758.41	4.38391
2760.02	46.0003		4.56177		2760.02	4.37787		2760.02	4.39539					2760.02	46.0003		4.76666		2760.02	4.48132		2760.02	4.48315					2760.02	46.0003		4.40601		2760.02	4.38062		2760.02	4.4046
2761.61	46.0268		4.55139		2761.61	4.37585		2761.61	4.39331					2761.61	46.0268		4.76459		2761.61	4.48547		2761.61	4.48315					2761.61	46.0268		4.36151		2761.61	4.39917		2761.61	4.40875
2763.22	46.0537		4.58673		2763.22	4.35339		2763.22	4.36896					2763.22	46.0537		4.78558		2763.22	4.47931		2763.22	4.46039					2763.22	46.0537		4.3858		2763.22	4.39709		2763.22	4.40045
2764.81	46.0802		4.57428		2764.81	4.36157		2764.81	4.37097					2764.81	46.0802		4.77716		2764.81	4.48749		2764.81	4.4873					2764.81	46.0802		4.3656		2764.81	4.37238		2764.81	4.39636
2766.4	46.1067		4.5722		2766.4	4.37177		2766.4	4.38928					2766.42	46.107		4.76666		2766.42	4.48547		2766.42	4.50592					2766.42	46.107		4.37567		2766.42	4.39709		2766.42	4.39014
2768.01	46.1335		4.57428		2768.01	4.36975		2768.01	4.39539					2768.02	46.1337		4.77295		2768.02	4.47931		2768.02	4.49969					2768.01	46.1335		4.3797		2768.01	4.40735		2768.01	4.41492
2769.61	46.1602		4.58466		2769.61	4.36359		2769.61	4.38318					2769.61	46.1602		4.78351		2769.61	4.48547		2769.61	4.49969					2769.61	46.1602		4.36151		2769.61	4.3703		2769.61	4.38599
2771.22	46.187		4.58051		2771.22	4.37384		2771.22	4.3913					2771.22	46.187		4.76038		2771.22	4.50183		2771.22	4.48315					2771.22	46.187		4.38171		2771.22	4.38885		2771.22	4.40045
2772.81	46.2135		4.56799		2772.81	4.36768		2772.81	4.37299					2772.81	46.2135		4.77087		2772.81	4.48956		2772.81	4.47693					2772.81	46.2135		4.3858		2772.81	4.39502		2772.81	4.39838
2774.42	46.2403		4.60132		2774.42	4.37585		2774.42	4.38721					2774.42	46.2403		4.78351		2774.42	4.50598		2774.42	4.50385					2774.42	46.2403		4.36761		2774.42	4.40326		2774.42	4.4046
2776.01	46.2668		4.58258		2776.01	4.36768		2776.01	4.3974					2776.01	46.2668		4.78558		2776.01	4.49158		2776.01	4.49762					2776.03	46.2672		4.35748		2776.03	4.40533		2776.03	4.41492
2777.6	46.2933		4.5722		2777.6	4.37585		2777.6	4.38519					2777.62	46.2937		4.79193		2777.62	4.47723		2777.62	4.49139					2777.6	46.2933		4.3595		2777.6	4.40326		2777.6	4.40045
2779.22	46.3203		4.60132		2779.22	4.36768		2779.22	4.38318					2779.22	46.3203		4.76038		2779.22	4.48547		2779.22	4.48315					2779.21	46.3202		4.38171		2779.21	4.39093		2779.21	4.41284
2780.81	46.3468		4.59509		2780.81	4.37177		2780.81	4.39941					2780.82	46.347		4.77087		2780.82	4.47107		2780.82	4.47076					2780.82	46.347		4.38379		2780.82	4.37646		2780.82	4.39838
2782.42	46.3737		4.59302		2782.42	4.37384		2782.42	4.3913					2782.41	46.3735		4.77509		2782.41	4.48956		2782.41	4.4873					2782.41	46.3735		4.37366		2782.41	4.39093		2782.41	4.40253
2784.01	46.4002		4.58673		2784.01	4.36975		2784.01	4.39539					2784.01	46.4002		4.78351		2784.01	4.44647		2784.01	4.49554					2784.01	46.4002		4.3999		2784.01	4.39502		2784.01	4.40253
2785.62	46.427		4.57843		2785.62	4.36975		2785.62	4.38519					2785.62	46.427		4.77716		2785.62	4.47931		2785.62	4.49969					2785.62	46.427		4.35547		2785.62	4.39709		2785.62	4.40045
2787.21	46.4535		4.59094		2787.21	4.36768		2787.21	4.38318					2787.21	46.4535		4.76666		2787.21	4.47314		2787.21	4.48523					2787.21	46.4535		4.38983		2787.21	4.39709		2787.21	4.42114
2788.8	46.48		4.56799		2788.8	4.37994		2788.8	4.36487					2788.82	46.4803		4.79401		2788.82	4.46698		2788.82	4.49969					2788.82	46.4803		4.3656		2788.82	4.3847		2788.82	4.40045
2790.41	46.5068		4.58051		2790.41	4.39215		2790.41	4.3974					2790.41	46.5068		4.76038		2790.41	4.49573		2790.41	4.48108					2790.41	46.5068		4.36359		2790.41	4.38885		2790.41	4.38599
2792.02	46.5337		4.57635		2792.02	4.37585		2792.02	4.38519					2792.02	46.5337		4.77509		2792.02	4.47314		2792.02	4.46661					2792.02	46.5337		4.3797		2792.02	4.40118		2792.02	4.39429
2793.62	46.5603		4.57635		2793.62	4.36975		2793.62	4.38519					2793.62	46.5603		4.77295		2793.62	4.5224		2793.62	4.47693					2793.62	46.5603		4.37769		2793.62	4.38062		2793.62	4.39838
2795.21	46.5868		4.58466		2795.21	4.36768		2795.21	4.37909					2795.21	46.5868		4.79401		2795.21	4.48132		2795.21	4.49762					2795.21	46.5868		4.3797		2795.21	4.41766		2795.21	4.39014
2796.82	46.6137		4.58258		2796.82	4.37177		2796.82	4.375					2796.81	46.6135		4.7793		2796.81	4.49158		2796.81	4.49762					2796.81	46.6135		4.36761		2796.81	4.39502		2796.81	4.40668
2798.41	46.6402		4.59924		2798.41	4.36975		2798.41	4.38721					2798.41	46.6402		4.77295		2798.41	4.51416		2798.41	4.49762					2798.43	46.6405		4.3797		2798.43	4.39709		2798.43	4.39838
2800.02	46.667		4.58051		2800.02	4.39832		2800.02	4.38721					2800.02	46.667		4.78351		2800.02	4.48132		2800.02	4.49762					2800.02	46.667		4.36359		2800.02	4.39294		2800.02	4.40253
2801.61	46.6935		4.58051		2801.61	4.36975		2801.61	4.3913					2801.61	46.6935		4.77295		2801.61	4.4649		2801.61	4.51624					2801.61	46.6935		4.38782		2801.61	4.39502		2801.61	4.40045
2803.22	46.7203		4.5722		2803.22	4.36566		2803.22	4.4035					2803.22	46.7203		4.77509		2803.22	4.47931		2803.22	4.4873					2803.22	46.7203		4.40601		2803.22	4.38062		2803.22	4.40875
2804.82	46.747		4.59094		2804.82	4.37787		2804.82	4.38928					2804.82	46.747		4.77509		2804.82	4.49365		2804.82	4.48315					2804.81	46.7468		4.36359		2804.81	4.38885		2804.81	4.42529
2806.41	46.7735		4.59094		2806.41	4.37384		2806.41	4.3811					2806.41	46.7735		4.78137		2806.41	4.51825		2806.41	4.47485					2806.41	46.7735		4.3858		2806.41	4.39093		2806.41	4.41083
2808.01	46.8002		4.58673		2808.01	4.35748		2808.01	4.375					2808.02	46.8003		4.79401		2808.02	4.47314		2808.02	4.49762					2808.02	46.8003		4.36761		2808.02	4.38885		2808.02	4.39014
2809.61	46.8268		4.57635		2809.61	4.38196		2809.61	4.38519					2809.61	46.8268		4.78137		2809.61	4.4834		2809.61	4.49554					2809.61	46.8268		4.36761		2809.61	4.38885		2809.61	4.39636
2811.22	46.8537		4.59509		2811.22	4.37384		2811.22	4.39331					2811.22	46.8537		4.77509		2811.22	4.48132		2811.22	4.49969					2811.22	46.8537		4.3656		2811.22	4.40533		2811.22	4.38184
2812.81	46.8802		4.58673		2812.81	4.36768		2812.81	4.40149					2812.81	46.8802		4.79401		2812.81	4.47516		2812.81	4.49347					2812.81	46.8802		4.37567		2812.81	4.3703		2812.81	4.39838
2814.42	46.907		4.57635		2814.42	4.3595		2814.42	4.3913					2814.42	46.907		4.76666		2814.42	4.47107		2814.42	4.47693					2814.42	46.907		4.40192		2814.42	4.38678		2814.42	4.40253
2816.01	46.9335		4.58466		2816.01	4.37177		2816.01	4.38519					2816.02	46.9337		4.7793		2816.02	4.50598		2816.02	4.50793					2816.02	46.9337		4.38171		2816.02	4.37646		2816.02	4.42737
2817.61	46.9602		4.5722		2817.61	4.38403		2817.61	4.39331					2817.62	46.9603		4.77509		2817.62	4.51215		2817.62	4.47693					2817.62	46.9603		4.36963		2817.62	4.39093		2817.62	4.39014
2819.22	46.987		4.60132		2819.22	4.35339		2819.22	4.40961					2819.22	46.987		4.79401		2819.22	4.47931		2819.22	4.479					2819.22	46.987		4.3858		2819.22	4.40735		2819.22	4.40253
2820.81	47.0135		4.56592		2820.81	4.37177		2820.81	4.38721					2820.81	47.0135		4.78558		2820.81	4.47314		2820.81	4.50385					2820.81	47.0135		4.38782		2820.81	4.40326		2820.81	4.40668
2822.42	47.0403		4.5722		2822.42	4.38403		2822.42	4.3811					2822.42	47.0403		4.77295		2822.42	4.49573		2822.42	4.49347					2822.42	47.0403		4.39185		2822.42	4.40118		2822.42	4.39429
2824.01	47.0668		4.57635		2824.01	4.36359		2824.01	4.38519					2824.01	47.0668		4.7793		2824.01	4.45874		2824.01	4.49347					2824.01	47.0668		4.40192		2824.01	4.39294		2824.01	4.39221
2825.62	47.0937		4.57635		2825.62	4.37994		2825.62	4.39941					2825.62	47.0937		4.77716		2825.62	4.49365		2825.62	4.48108					2825.62	47.0937		4.39789		2825.62	4.40735		2825.62	4.38599
2827.21	47.1202		4.57635		2827.21	4.37177		2827.21	4.38318					2827.21	47.1202		4.77509		2827.21	4.47314		2827.21	4.48932					2827.21	47.1202		4.37164		2827.21	4.39502		2827.21	4.40045
2828.8	47.1467		4.57843		2828.8	4.38196		2828.8	4.3974					2828.82	47.147		4.80035		2828.82	4.50391		2828.82	4.50385					2828.82	47.147		4.38171		2828.82	4.38062		2828.82	4.41699
2830.42	47.1737		4.57428		2830.42	4.37787		2830.42	4.39539					2830.42	47.1737		4.79193		2830.42	4.4834		2830.42	4.51416					2830.42	47.1737		4.37366		2830.42	4.38269		2830.42	4.41699
2832.01	47.2002		4.58466		2832.01	4.37384		2832.01	4.39331					2832.01	47.2002		4.79614		2832.01	4.47931		2832.01	4.51416					2832.01	47.2002		4.37164		2832.01	4.38678		2832.01	4.40875
2833.62	47.227		4.60547		2833.62	4.36768		2833.62	4.37909					2833.62	47.227		4.7793		2833.62	4.49573		2833.62	4.48523					2833.62	47.227		4.38782		2833.62	4.40735		2833.62	4.41907
2835.21	47.2535		4.57843		2835.21	4.36975		2835.21	4.40149					2835.21	47.2535		4.78979		2835.21	4.47314		2835.21	4.46869					2835.21	47.2535		4.39386		2835.21	4.38885		2835.21	4.40668
2836.82	47.2803		4.59509		2836.82	4.36768		2836.82	4.3913					2836.82	47.2803		4.78979		2836.82	4.50391		2836.82	4.48932					2836.82	47.2803		4.3656		2836.82	4.40533		2836.82	4.40668
2838.41	47.3068		4.57635		2838.41	4.36975		2838.41	4.40961					2838.41	47.3068		4.77087		2838.41	4.48547		2838.41	4.47076					2838.41	47.3068		4.38171		2838.41	4.39502		2838.41	4.40875
2840	47.3333		4.58258		2840	4.39014		2840	4.38928					2840.02	47.3337		4.78137		2840.02	4.49774		2840.02	4.49969					2840.02	47.3337		4.3797		2840.02	4.38269		2840.02	4.40045
2841.61	47.3602		4.58881		2841.61	4.35748		2841.61	4.40552					2841.62	47.3603		4.79193		2841.62	4.48956		2841.62	4.48523					2841.61	47.3602		4.38782		2841.61	4.38678		2841.61	4.39838
2843.21	47.3868		4.58881		2843.21	4.37384		2843.21	4.3811					2843.22	47.387		4.78558		2843.22	4.47107		2843.22	4.49554					2843.21	47.3868		4.39185		2843.21	4.40735		2843.21	4.40253
2844.82	47.4137		4.58673		2844.82	4.3595		2844.82	4.40149					2844.82	47.4137		4.77509		2844.82	4.51825		2844.82	4.49969					2844.82	47.4137		4.39386		2844.82	4.3847		2844.82	4.43353
2846.41	47.4402		4.60754		2846.41	4.37994		2846.41	4.38928					2846.41	47.4402		4.79401		2846.41	4.47723		2846.41	4.48523					2846.41	47.4402		4.37769		2846.41	4.39093		2846.41	4.40045
2848.02	47.467		4.58051		2848.02	4.37177		2848.02	4.41364					2848.02	47.467		4.79401		2848.02	4.49982		2848.02	4.49762					2848.02	47.467		4.38171		2848.02	4.38678		2848.02	4.40875
2849.61	47.4935		4.58258		2849.61	4.36975		2849.61	4.3811					2849.61	47.4935		4.76038		2849.61	4.50391		2849.61	4.51001					2849.61	47.4935		4.38379		2849.61	4.39502		2849.61	4.41492
2851.2	47.52		4.59302		2851.2	4.37585		2851.2	4.38928					2851.22	47.5203		4.78558		2851.22	4.47723		2851.22	4.49347					2851.22	47.5203		4.39789		2851.22	4.39093		2851.22	4.40875
2852.82	47.547		4.58051		2852.82	4.39832		2852.82	4.42383					2852.81	47.5468		4.78351		2852.81	4.49573		2852.81	4.49554					2852.81	47.5468		4.3797		2852.81	4.40326		2852.81	4.40875
2854.41	47.5735		4.59717		2854.41	4.37384		2854.41	4.40149					2854.42	47.5737		4.78351		2854.42	4.508		2854.42	4.49969					2854.42	47.5737		4.38171		2854.42	4.40735		2854.42	4.42322
2856.02	47.6003		4.58881		2856.02	4.38403		2856.02	4.41571					2856.01	47.6002		4.79193		2856.01	4.47314		2856.01	4.49347					2856.02	47.6003		4.37164		2856.02	4.38269		2856.02	4.41699
2857.61	47.6268		4.57843		2857.61	4.37177		2857.61	4.41162					2857.61	47.6268		4.78979		2857.61	4.47723		2857.61	4.49969					2857.61	47.6268		4.39185		2857.61	4.3847		2857.61	4.41284
2859.2	47.6533		4.58466		2859.2	4.38812		2859.2	4.39331					2859.22	47.6537		4.77087		2859.22	4.47931		2859.22	4.479					2859.22	47.6537		4.37567		2859.22	4.39502		2859.22	4.41083
2860.81	47.6802		4.58466		2860.81	4.35547		2860.81	4.40961					2860.81	47.6802		4.78137		2860.81	4.50598		2860.81	4.49762					2860.81	47.6802		4.37567		2860.81	4.40326		2860.81	4.41083
2862.42	47.707		4.60132		2862.42	4.37787		2862.42	4.39539					2862.42	47.707		4.79614		2862.42	4.48132		2862.42	4.49347					2862.4	47.7067		4.3999		2862.4	4.40533		2862.4	4.41492
2864.01	47.7335		4.59094		2864.01	4.38403		2864.01	4.38928					2864.01	47.7335		4.79614		2864.01	4.48547		2864.01	4.50793					2864.01	47.7335		4.3797		2864.01	4.39294		2864.01	4.40875
2865.62	47.7603		4.58466		2865.62	4.38196		2865.62	4.38721					2865.62	47.7603		4.80457		2865.62	4.50183		2865.62	4.48315					2865.62	47.7603		4.3999		2865.62	4.39502		2865.62	4.39838
2867.22	47.787		4.60132		2867.22	4.38403		2867.22	4.41162					2867.22	47.787		4.78558		2867.22	4.51007		2867.22	4.48932					2867.21	47.7868		4.39185		2867.21	4.40735		2867.21	4.39636
2868.81	47.8135		4.57635		2868.81	4.37994		2868.81	4.38721					2868.81	47.8135		4.76245		2868.81	4.49158		2868.81	4.48108					2868.81	47.8135		4.35748		2868.81	4.38885		2868.81	4.40875
2870.4	47.84		4.5722		2870.4	4.38812		2870.4	4.38519					2870.42	47.8403		4.79193		2870.42	4.4834		2870.42	4.49969					2870.42	47.8403		4.39587		2870.42	4.39093		2870.42	4.41907
2872.01	47.8668		4.59924		2872.01	4.36975		2872.01	4.38318					2872.01	47.8668		4.80035		2872.01	4.4834		2872.01	4.49762					2872.01	47.8668		4.3858		2872.01	4.39709		2872.01	4.41083
2873.62	47.8937		4.58673		2873.62	4.38812		2873.62	4.41974					2873.62	47.8937		4.80457		2873.62	4.49774		2873.62	4.49554					2873.62	47.8937		4.40399		2873.62	4.39709		2873.62	4.43976
2875.21	47.9202		4.59509		2875.21	4.38605		2875.21	4.39941					2875.21	47.9202		4.81714		2875.21	4.48132		2875.21	4.50177					2875.21	47.9202		4.39789		2875.21	4.38885		2875.21	4.4046
2876.82	47.947		4.59509		2876.82	4.37787		2876.82	4.39539					2876.82	47.947		4.78351		2876.82	4.51825		2876.82	4.48315					2876.82	47.947		4.38379		2876.82	4.39502		2876.82	4.41699
2878.41	47.9735		4.57007		2878.41	4.38403		2878.41	4.39539					2878.41	47.9735		4.79401		2878.41	4.49365		2878.41	4.4873					2878.42	47.9737		4.37567		2878.42	4.40326		2878.42	4.40045
2880.01	48.0002		4.60132		2880.01	4.37994		2880.01	4.40961					2880.02	48.0003		4.79401		2880.02	4.49365		2880.02	4.49347					2880.02	48.0003		4.38379		2880.02	4.39294		2880.02	4.40253
2881.61	48.0268		4.57635		2881.61	4.37787		2881.61	4.4035					2881.62	48.027		4.79401		2881.62	4.47723		2881.62	4.49554					2881.62	48.027		4.39587		2881.62	4.40942		2881.62	4.42114
2883.21	48.0535		4.58673		2883.21	4.38403		2883.21	4.3974					2883.21	48.0535		4.79614		2883.21	4.49573		2883.21	4.49347					2883.21	48.0535		4.38983		2883.21	4.40735		2883.21	4.42114
2884.82	48.0803		4.59094		2884.82	4.36566		2884.82	4.39539					2884.82	48.0803		4.79401		2884.82	4.51416		2884.82	4.48315					2884.82	48.0803		4.39587		2884.82	4.39917		2884.82	4.41284
2886.41	48.1068		4.58258		2886.41	4.36975		2886.41	4.38519					2886.41	48.1068		4.80243		2886.41	4.46906		2886.41	4.52246					2886.41	48.1068		4.38171		2886.41	4.40118		2886.41	4.4046
2888.02	48.1337		4.58051		2888.02	4.37994		2888.02	4.3974					2888.02	48.1337		4.77509		2888.02	4.51624		2888.02	4.49554					2888.02	48.1337		4.3858		2888.02	4.39502		2888.02	4.39838
2889.61	48.1602		4.59302		2889.61	4.39215		2889.61	4.38519					2889.61	48.1602		4.79401		2889.61	4.48956		2889.61	4.49762					2889.61	48.1602		4.39185		2889.61	4.40118		2889.61	4.42114
2891.21	48.1868		4.58673		2891.21	4.39215		2891.21	4.375					2891.22	48.187		4.80035		2891.22	4.52032		2891.22	4.49969					2891.22	48.187		4.39386		2891.22	4.3847		2891.22	4.41284
2892.82	48.2137		4.59924		2892.82	4.37994		2892.82	4.40753					2892.82	48.2137		4.77716		2892.82	4.508		2892.82	4.4873					2892.81	48.2135		4.38379		2892.81	4.40735		2892.81	4.41284
2894.41	48.2402		4.59717		2894.41	4.37585		2894.41	4.3913					2894.41	48.2402		4.80872		2894.41	4.48749		2894.41	4.51001					2894.41	48.2402		4.36359		2894.41	4.39093		2894.41	4.43353
2896.02	48.267		4.60754		2896.02	4.37585		2896.02	4.38928					2896.01	48.2668		4.80035		2896.01	4.49158		2896.01	4.51001					2896.02	48.267		4.3858		2896.02	4.39709		2896.02	4.42529
2897.61	48.2935		4.59094		2897.61	4.37177		2897.61	4.38519					2897.61	48.2935		4.78558		2897.61	4.51215		2897.61	4.4873					2897.61	48.2935		4.40192		2897.61	4.40942		2897.61	4.41699
2899.22	48.3203		4.59094		2899.22	4.39423		2899.22	4.4035					2899.22	48.3203		4.78772		2899.22	4.52441		2899.22	4.49554					2899.22	48.3203		4.38782		2899.22	4.39917		2899.22	4.40668
2900.81	48.3468		4.59717		2900.81	4.37585		2900.81	4.38519					2900.81	48.3468		4.79614		2900.81	4.48547		2900.81	4.50177					2900.81	48.3468		4.39185		2900.81	4.39917		2900.81	4.40253
2902.4	48.3733		4.59717		2902.4	4.38605		2902.4	4.40961					2902.42	48.3737		4.78351		2902.42	4.51416		2902.42	4.50385					2902.42	48.3737		4.38782		2902.42	4.39709		2902.42	4.41699
2904.01	48.4002		4.58051		2904.01	4.39624		2904.01	4.39539					2904.02	48.4003		4.79193		2904.02	4.49982		2904.02	4.49554					2904.02	48.4003		4.39789		2904.02	4.39917		2904.02	4.42737
2905.61	48.4268		4.60547		2905.61	4.39215		2905.61	4.42584					2905.61	48.4268		4.78979		2905.61	4.47516		2905.61	4.52246					2905.61	48.4268		4.3999		2905.61	4.42181		2905.61	4.41907
2907.22	48.4537		4.59717		2907.22	4.39014		2907.22	4.40753					2907.22	48.4537		4.79614		2907.22	4.51624		2907.22	4.50592					2907.22	48.4537		4.38782		2907.22	4.4115		2907.22	4.43146
2908.81	48.4802		4.59094		2908.81	4.38812		2908.81	4.41364					2908.81	48.4802		4.78351		2908.81	4.53467		2908.81	4.48108					2908.81	48.4802		4.38379		2908.81	4.38678		2908.81	4.41284
2910.4	48.5067		4.58051		2910.4	4.38605		2910.4	4.39331					2910.42	48.507		4.80457		2910.42	4.52856		2910.42	4.50793					2910.42	48.507		4.39587		2910.42	4.42181		2910.42	4.42529
2912.01	48.5335		4.61176		2912.01	4.38812		2912.01	4.3811					2912.01	48.5335		4.78772		2912.01	4.50391		2912.01	4.48315					2912.01	48.5335		4.3858		2912.01	4.40735		2912.01	4.41492
2913.62	48.5603		4.59717		2913.62	4.38605		2913.62	4.41571					2913.62	48.5603		4.80872		2913.62	4.47723		2913.62	4.4873					2913.62	48.5603		4.3858		2913.62	4.39093		2913.62	4.42114
2915.21	48.5868		4.60339		2915.21	4.37585		2915.21	4.3913					2915.21	48.5868		4.80872		2915.21	4.48547		2915.21	4.50793					2915.21	48.5868		4.39587		2915.21	4.40942		2915.21	4.42938
2916.81	48.6135		4.58051		2916.81	4.36566		2916.81	4.4035					2916.82	48.6137		4.78772		2916.82	4.5224		2916.82	4.49554					2916.82	48.6137		4.3858		2916.82	4.40735		2916.82	4.42322
2918.42	48.6403		4.58673		2918.42	4.37585		2918.42	4.39331					2918.42	48.6403		4.79614		2918.42	4.50183		2918.42	4.50592					2918.42	48.6403		4.3797		2918.42	4.39709		2918.42	4.4046
2920.01	48.6668		4.59924		2920.01	4.37994		2920.01	4.41364					2920.01	48.6668		4.80243		2920.01	4.48956		2920.01	4.51416					2920.01	48.6668		4.38983		2920.01	4.40942		2920.01	4.41699
2921.6	48.6933		4.57635		2921.6	4.40033		2921.6	4.38721					2921.62	48.6937		4.7793		2921.62	4.50183		2921.62	4.50793					2921.62	48.6937		4.3797		2921.62	4.39294		2921.62	4.41699
2923.21	48.7202		4.59924		2923.21	4.39215		2923.21	4.38721					2923.21	48.7202		4.79822		2923.21	4.50391		2923.21	4.50793					2923.21	48.7202		4.39185		2923.21	4.38885		2923.21	4.41492
2924.82	48.747		4.58258		2924.82	4.40033		2924.82	4.40961					2924.82	48.747		4.79401		2924.82	4.48956		2924.82	4.51001					2924.82	48.747		4.40192		2924.82	4.41766		2924.82	4.42529
2926.42	48.7737		4.59509		2926.42	4.40033		2926.42	4.3913					2926.41	48.7735		4.78979		2926.41	4.48749		2926.41	4.50592					2926.42	48.7737		4.40399		2926.42	4.40118		2926.42	4.39221
2928.02	48.8003		4.56799		2928.02	4.39215		2928.02	4.42383					2928.02	48.8003		4.79822		2928.02	4.50391		2928.02	4.51001					2928.02	48.8003		4.39789		2928.02	4.39294		2928.02	4.43353
2929.62	48.827		4.58881		2929.62	4.38196		2929.62	4.39941					2929.61	48.8268		4.79822		2929.61	4.48547		2929.61	4.52448					2929.62	48.827		4.39789		2929.62	4.41357		2929.62	4.40668
2931.21	48.8535		4.59717		2931.21	4.37384		2931.21	4.40961					2931.21	48.8535		4.78772		2931.21	4.508		2931.21	4.48523					2931.21	48.8535		4.39587		2931.21	4.41357		2931.21	4.41083
2932.8	48.88		4.60132		2932.8	4.39624		2932.8	4.41364					2932.82	48.8803		4.79614		2932.82	4.47931		2932.82	4.49347					2932.82	48.8803		4.3858		2932.82	4.42383		2932.82	4.40253
2934.41	48.9068		4.58673		2934.41	4.38403		2934.41	4.39331					2934.41	48.9068		4.79401		2934.41	4.48132		2934.41	4.52246					2934.41	48.9068		4.38171		2934.41	4.42181		2934.41	4.41284
2936.02	48.9337		4.58466		2936.02	4.39423		2936.02	4.41364					2936.02	48.9337		4.79614		2936.02	4.5224		2936.02	4.49347					2936.02	48.9337		4.40601		2936.02	4.39294		2936.02	4.41699
2937.61	48.9602		4.58258		2937.61	4.37585		2937.61	4.41571					2937.61	48.9602		4.81714		2937.61	4.49158		2937.61	4.52246					2937.63	48.9605		4.37567		2937.63	4.4115		2937.63	4.42529
2939.22	48.987		4.58881		2939.22	4.40033		2939.22	4.39941					2939.22	48.987		4.79193		2939.22	4.49774		2939.22	4.51624					2939.22	48.987		4.38983		2939.22	4.40942		2939.22	4.43146
2940.82	49.0137		4.59924		2940.82	4.36157		2940.82	4.39539					2940.81	49.0135		4.78979		2940.81	4.50391		2940.81	4.50177					2940.81	49.0135		4.39587		2940.81	4.40533		2940.81	4.40875
2942.41	49.0402		4.59717		2942.41	4.41052		2942.41	4.39331					2942.41	49.0402		4.80664		2942.41	4.50598		2942.41	4.52039					2942.41	49.0402		4.38379		2942.41	4.42383		2942.41	4.41699
2944	49.0667		4.59717		2944	4.40442		2944	4.41162					2944.02	49.067		4.7793		2944.02	4.49774		2944.02	4.49762					2944.02	49.067		4.40802		2944.02	4.39294		2944.02	4.41907
2945.61	49.0935		4.59924		2945.61	4.38196		2945.61	4.37708					2945.61	49.0935		4.79822		2945.61	4.508		2945.61	4.49762					2945.63	49.0938		4.40601		2945.63	4.39294		2945.63	4.43146
2947.22	49.1203		4.58258		2947.22	4.38403		2947.22	4.39941					2947.22	49.1203		4.78558		2947.22	4.51416		2947.22	4.50592					2947.22	49.1203		4.36761		2947.22	4.40326		2947.22	4.40668
2948.81	49.1468		4.59717		2948.81	4.38403		2948.81	4.4035					2948.81	49.1468		4.78137		2948.81	4.49774		2948.81	4.49969					2948.81	49.1468		4.41608		2948.81	4.41766		2948.81	4.40045
2950.42	49.1737		4.58673		2950.42	4.38605		2950.42	4.41571					2950.42	49.1737		4.79822		2950.42	4.52649		2950.42	4.51831					2950.42	49.1737		4.39185		2950.42	4.40326		2950.42	4.42529
2952.01	49.2002		4.61176		2952.01	4.39832		2952.01	4.40552					2952.01	49.2002		4.78772		2952.01	4.49573		2952.01	4.48315					2952.01	49.2002		4.3858		2952.01	4.39502		2952.01	4.41699
2953.61	49.2268		4.61176		2953.61	4.38812		2953.61	4.4035					2953.62	49.227		4.80664		2953.62	4.48749		2953.62	4.50385					2953.62	49.227		4.39587		2953.62	4.40533		2953.62	4.40045
2955.21	49.2535		4.60339		2955.21	4.39215		2955.21	4.38928					2955.22	49.2537		4.80243		2955.22	4.51825		2955.22	4.52039					2955.22	49.2537		4.3858		2955.22	4.37854		2955.22	4.43353
2956.81	49.2802		4.58881		2956.81	4.40033		2956.81	4.39941					2956.81	49.2802		4.80664		2956.81	4.49573		2956.81	4.50385					2956.81	49.2802		4.38983		2956.81	4.4115		2956.81	4.42529
2958.42	49.307		4.60754		2958.42	4.39624		2958.42	4.39539					2958.42	49.307		4.78772		2958.42	4.508		2958.42	4.51416					2958.42	49.307		4.40601		2958.42	4.40118		2958.42	4.41492
2960.01	49.3335		4.59924		2960.01	4.37994		2960.01	4.38519					2960.01	49.3335		4.79614		2960.01	4.51624		2960.01	4.51001					2960.01	49.3335		4.40601		2960.01	4.41357		2960.01	4.4046
2961.62	49.3603		4.59509		2961.62	4.38403		2961.62	4.40552					2961.62	49.3603		4.80243		2961.62	4.5224		2961.62	4.51416					2961.62	49.3603		4.35748		2961.62	4.40533		2961.62	4.43353
2963.21	49.3868		4.59924		2963.21	4.40442		2963.21	4.3913					2963.21	49.3868		4.80872		2963.21	4.51825		2963.21	4.50385					2963.21	49.3868		4.41003		2963.21	4.39709		2963.21	4.42529
2964.82	49.4137		4.58466		2964.82	4.39215		2964.82	4.40961					2964.82	49.4137		4.79193		2964.82	4.49573		2964.82	4.50177					2964.82	49.4137		4.39587		2964.82	4.40118		2964.82	4.43353
2966.41	49.4402		4.59094		2966.41	4.38812		2966.41	4.41571					2966.42	49.4403		4.78772		2966.42	4.50598		2966.42	4.50793					2966.42	49.4403		4.40399		2966.42	4.41357		2966.42	4.42114
2968.01	49.4668		4.61798		2968.01	4.38812		2968.01	4.40149					2968.01	49.4668		4.80035		2968.01	4.51624		2968.01	4.49969					2968.01	49.4668		4.40192		2968.01	4.40118		2968.01	4.42737
2969.62	49.4937		4.58051		2969.62	4.38196		2969.62	4.41974					2969.62	49.4937		4.78979		2969.62	4.51007		2969.62	4.51624					2969.62	49.4937		4.39185		2969.62	4.40942		2969.62	4.41492
2971.21	49.5202		4.60132		2971.21	4.38403		2971.21	4.40753					2971.21	49.5202		4.79614		2971.21	4.5224		2971.21	4.50177					2971.21	49.5202		4.38171		2971.21	4.41357		2971.21	4.41083
2972.82	49.547		4.59717		2972.82	4.42279		2972.82	4.38721					2972.82	49.547		4.79614		2972.82	4.49774		2972.82	4.52246					2972.82	49.547		4.40399		2972.82	4.41559		2972.82	4.41284
2974.41	49.5735		4.58881		2974.41	4.38196		2974.41	4.41772					2974.41	49.5735		4.81085		2974.41	4.5224		2974.41	4.50592					2974.41	49.5735		4.39587		2974.41	4.41357		2974.41	4.42322
2976.02	49.6003		4.58051		2976.02	4.39014		2976.02	4.42181					2976.02	49.6003		4.78772		2976.02	4.4834		2976.02	4.50177					2976.02	49.6003		4.39789		2976.02	4.41974		2976.02	4.42322
2977.62	49.627		4.58466		2977.62	4.40442		2977.62	4.40961					2977.62	49.627		4.80035		2977.62	4.52649		2977.62	4.50793					2977.62	49.627		4.37769		2977.62	4.41357		2977.62	4.41699
2979.21	49.6535		4.59509		2979.21	4.38403		2979.21	4.40552					2979.21	49.6535		4.78351		2979.21	4.51007		2979.21	4.48932					2979.21	49.6535		4.40399		2979.21	4.40118		2979.21	4.41492
2980.82	49.6803		4.58258		2980.82	4.40649		2980.82	4.41772					2980.82	49.6803		4.79614		2980.82	4.48132		2980.82	4.52246					2980.82	49.6803		4.40192		2980.82	4.41559		2980.82	4.44183
2982.41	49.7068		4.59302		2982.41	4.39215		2982.41	4.39331					2982.41	49.7068		4.78137		2982.41	4.51624		2982.41	4.51624					2982.41	49.7068		4.40802		2982.41	4.40326		2982.41	4.42114
2984.02	49.7337		4.58051		2984.02	4.37384		2984.02	4.41364					2984	49.7333		4.80664		2984	4.47931		2984	4.50793					2984.02	49.7337		4.38379		2984.02	4.39709		2984.02	4.41284
2985.61	49.7602		4.58673		2985.61	4.39832		2985.61	4.39941					2985.61	49.7602		4.79193		2985.61	4.50598		2985.61	4.51208					2985.61	49.7602		4.39789		2985.61	4.41357		2985.61	4.41284
2987.22	49.787		4.61383		2987.22	4.37177		2987.22	4.42383					2987.22	49.787		4.80457		2987.22	4.51825		2987.22	4.50592					2987.22	49.787		4.40802		2987.22	4.40735		2987.22	4.39838
2988.82	49.8137		4.60754		2988.82	4.39624		2988.82	4.3913					2988.82	49.8137		4.80664		2988.82	4.48547		2988.82	4.5307					2988.82	49.8137		4.39185		2988.82	4.39502		2988.82	4.41492
2990.41	49.8402		4.60547		2990.41	4.39832		2990.41	4.4035					2990.42	49.8403		4.78558		2990.42	4.52441		2990.42	4.49139					2990.42	49.8403		4.39789		2990.42	4.4115		2990.42	4.41284
2992.02	49.867		4.60968		2992.02	4.40442		2992.02	4.41162					2992.02	49.867		4.81293		2992.02	4.49365		2992.02	4.52246					2992.02	49.867		4.41608		2992.02	4.39917		2992.02	4.4046
2993.61	49.8935		4.58673		2993.61	4.39423		2993.61	4.40961					2993.61	49.8935		4.81506		2993.61	4.49573		2993.61	4.50385					2993.61	49.8935		4.38983		2993.61	4.39093		2993.61	4.42322
2995.22	49.9203		4.63049		2995.22	4.38403		2995.22	4.40961					2995.22	49.9203		4.80243		2995.22	4.49365		2995.22	4.52039					2995.22	49.9203		4.40601		2995.22	4.40533		2995.22	4.44391
2996.81	49.9468		4.59717		2996.81	4.39014		2996.81	4.4035					2996.81	49.9468		4.80664		2996.81	4.52032		2996.81	4.50385					2996.81	49.9468		4.40399		2996.81	4.40735		2996.81	4.43768
2998.42	49.9737		4.61176		2998.42	4.39624		2998.42	4.40552					2998.42	49.9737		4.79822		2998.42	4.508		2998.42	4.49969					2998.42	49.9737		4.40192		2998.42	4.4115		2998.42	4.41699
3000.01	50.0002		4.61383		3000.01	4.39423		3000.01	4.42181					3000.03	50.0005		4.78558		3000.03	4.48956		3000.03	4.49969					3000.01	50.0002		4.41003		3000.01	4.40326		3000.01	4.43353
3001.62	50.027		4.59924		3001.62	4.38605		3001.62	4.39539					3001.62	50.027		4.79193		3001.62	4.51007		3001.62	4.539					3001.62	50.027		4.39789		3001.62	4.3847		3001.62	4.448
3003.22	50.0537		4.59302		3003.22	4.39215		3003.22	4.39539					3003.22	50.0537		4.79614		3003.22	4.49982		3003.22	4.54517					3003.22	50.0537		4.38171		3003.22	4.40735		3003.22	4.42529
3004.81	50.0802		4.61176		3004.81	4.38812		3004.81	4.40149					3004.81	50.0802		4.80035		3004.81	4.50183		3004.81	4.52448					3004.81	50.0802		4.41205		3004.81	4.41974		3004.81	4.42529
3006.42	50.107		4.59717		3006.42	4.40649		3006.42	4.3974					3006.42	50.107		4.81714		3006.42	4.51825		3006.42	4.51831					3006.42	50.107		4.39789		3006.42	4.4115		3006.42	4.41907
3008.01	50.1335		4.61383		3008.01	4.39832		3008.01	4.41162					3008.01	50.1335		4.79822		3008.01	4.50391		3008.01	4.51208					3008.01	50.1335		4.4201		3008.01	4.40118		3008.01	4.42737
3009.62	50.1603		4.60339		3009.62	4.37994		3009.62	4.41772					3009.62	50.1603		4.80243		3009.62	4.52032		3009.62	4.49139					3009.62	50.1603		4.40601		3009.62	4.41559		3009.62	4.41907
3011.21	50.1868		4.61176		3011.21	4.38403		3011.21	4.38519					3011.21	50.1868		4.80872		3011.21	4.51007		3011.21	4.49347					3011.21	50.1868		4.41406		3011.21	4.40326		3011.21	4.41907
3012.8	50.2133		4.59924		3012.8	4.4187		3012.8	4.41571					3012.82	50.2137		4.81714		3012.82	4.48749		3012.82	4.52246					3012.82	50.2137		4.40192		3012.82	4.41974		3012.82	4.42114
3014.42	50.2403		4.59924		3014.42	4.40442		3014.42	4.3974					3014.41	50.2402		4.80664		3014.41	4.50598		3014.41	4.50385					3014.42	50.2403		4.41406		3014.42	4.3847		3014.42	4.41492
3016.01	50.2668		4.59924		3016.01	4.39423		3016.01	4.40552					3016.01	50.2668		4.80872		3016.01	4.49573		3016.01	4.50793					3016.01	50.2668		4.40192		3016.01	4.42181		3016.01	4.41083
3017.62	50.2937		4.58466		3017.62	4.39624		3017.62	4.4035					3017.62	50.2937		4.78979		3017.62	4.508		3017.62	4.51831					3017.62	50.2937		4.40802		3017.62	4.40942		3017.62	4.42737
3019.21	50.3202		4.60754		3019.21	4.38605		3019.21	4.39331					3019.21	50.3202		4.82135		3019.21	4.508		3019.21	4.51001					3019.21	50.3202		4.41205		3019.21	4.4115		3019.21	4.43353
3020.82	50.347		4.58673		3020.82	4.40442		3020.82	4.42181					3020.82	50.347		4.79822		3020.82	4.51416		3020.82	4.51208					3020.82	50.347		4.39789		3020.82	4.40942		3020.82	4.42322
3022.41	50.3735		4.59509		3022.41	4.39423		3022.41	4.39331					3022.41	50.3735		4.78979		3022.41	4.50183		3022.41	4.51208					3022.41	50.3735		4.3999		3022.41	4.41766		3022.41	4.42737
3024	50.4		4.61383		3024	4.38605		3024	4.42584					3024.02	50.4003		4.80457		3024.02	4.49573		3024.02	4.52246					3024.02	50.4003		4.41205		3024.02	4.43207		3024.02	4.42737
3025.61	50.4268		4.60754		3025.61	4.40033		3025.61	4.4035					3025.62	50.427		4.78979		3025.62	4.5224		3025.62	4.51001					3025.61	50.4268		4.38782		3025.61	4.40942		3025.61	4.40253
3027.21	50.4535		4.59094		3027.21	4.39423		3027.21	4.38721					3027.22	50.4537		4.78772		3027.22	4.51624		3027.22	4.50793					3027.22	50.4537		4.41205		3027.22	4.42383		3027.22	4.42114
3028.82	50.4803		4.59509		3028.82	4.38605		3028.82	4.39539					3028.82	50.4803		4.8277		3028.82	4.5224		3028.82	4.50385					3028.82	50.4803		4.40601		3028.82	4.41559		3028.82	4.40875
3030.41	50.5068		4.60754		3030.41	4.38196		3030.41	4.40753					3030.41	50.5068		4.81293		3030.41	4.48749		3030.41	4.52039					3030.41	50.5068		4.39587		3030.41	4.39709		3030.41	4.44183
3032.02	50.5337		4.59094		3032.02	4.4024		3032.02	4.41772					3032.02	50.5337		4.80872		3032.02	4.52032		3032.02	4.51208					3032.02	50.5337		4.42419		3032.02	4.43207		3032.02	4.43353
3033.61	50.5602		4.60968		3033.61	4.40033		3033.61	4.38928					3033.61	50.5602		4.80457		3033.61	4.53265		3033.61	4.49762					3033.61	50.5602		4.42621		3033.61	4.4115		3033.61	4.42114
3035.22	50.587		4.59924		3035.22	4.38812		3035.22	4.40149					3035.22	50.587		4.80035		3035.22	4.50183		3035.22	4.50592					3035.22	50.587		4.41003		3035.22	4.44031		3035.22	4.42737
3036.81	50.6135		4.59509		3036.81	4.36975		3036.81	4.3974					3036.81	50.6135		4.80243		3036.81	4.51215		3036.81	4.50793					3036.81	50.6135		4.38379		3036.81	4.41766		3036.81	4.42737
3038.42	50.6403		4.61591		3038.42	4.39832		3038.42	4.39941					3038.42	50.6403		4.81714		3038.42	4.49982		3038.42	4.50385					3038.42	50.6403		4.40601		3038.42	4.42383		3038.42	4.43561
3040.02	50.667		4.59509		3040.02	4.37994		3040.02	4.41571					3040.02	50.667		4.81714		3040.02	4.49158		3040.02	4.51208					3040.02	50.667		4.39386		3040.02	4.41766		3040.02	4.42114
3041.61	50.6935		4.59094		3041.61	4.39423		3041.61	4.39941					3041.61	50.6935		4.78979		3041.61	4.52032		3041.61	4.49762					3041.61	50.6935		4.41003		3041.61	4.4115		3041.61	4.42529
3043.22	50.7203		4.59509		3043.22	4.4024		3043.22	4.41571					3043.22	50.7203		4.80243		3043.22	4.52856		3043.22	4.51416					3043.22	50.7203		4.3999		3043.22	4.41357		3043.22	4.41284
3044.81	50.7468		4.59509		3044.81	4.37384		3044.81	4.42383					3044.81	50.7468		4.81293		3044.81	4.53058		3044.81	4.49969					3044.81	50.7468		4.3999		3044.81	4.41974		3044.81	4.43146
3046.4	50.7733		4.58466		3046.4	4.39423		3046.4	4.41974					3046.42	50.7737		4.79614		3046.42	4.49365		3046.42	4.49554					3046.42	50.7737		4.42621		3046.42	4.42798		3046.42	4.42529
3048.01	50.8002		4.59924		3048.01	4.40442		3048.01	4.40552					3048.01	50.8002		4.81085		3048.01	4.51825		3048.01	4.5307					3048.01	50.8002		4.40399		3048.01	4.40735		3048.01	4.41907
3049.62	50.827		4.60968		3049.62	4.39423		3049.62	4.41974					3049.62	50.827		4.78772		3049.62	4.51825		3049.62	4.49554					3049.62	50.827		4.42419		3049.62	4.40118		3049.62	4.42938
3051.21	50.8535		4.61383		3051.21	4.37994		3051.21	4.42993					3051.22	50.8537		4.81085		3051.22	4.52441		3051.22	4.54932					3051.22	50.8537		4.40192		3051.22	4.41357		3051.22	4.41699
3052.81	50.8802		4.60132		3052.81	4.39215		3052.81	4.41364					3052.82	50.8803		4.78772		3052.82	4.51215		3052.82	4.49347					3052.81	50.8802		4.40399		3052.81	4.40735		3052.81	4.41699
3054.42	50.907		4.60547		3054.42	4.41052		3054.42	4.40552					3054.42	50.907		4.81714		3054.42	4.50391		3054.42	4.49762					3054.42	50.907		4.39587		3054.42	4.43823		3054.42	4.42529
3056.01	50.9335		4.58881		3056.01	4.41052		3056.01	4.41772					3056.01	50.9335		4.80457		3056.01	4.51007		3056.01	4.52448					3056.01	50.9335		4.41205		3056.01	4.4115		3056.01	4.43561
3057.62	50.9603		4.60547		3057.62	4.40442		3057.62	4.40552					3057.62	50.9603		4.81506		3057.62	4.52032		3057.62	4.52863					3057.62	50.9603		4.39789		3057.62	4.40533		3057.62	4.41083
3059.21	50.9868		4.60968		3059.21	4.4024		3059.21	4.41364					3059.21	50.9868		4.81293		3059.21	4.49982		3059.21	4.51831					3059.21	50.9868		4.40192		3059.21	4.43207		3059.21	4.43353
3060.82	51.0137		4.60339		3060.82	4.38605		3060.82	4.42584					3060.82	51.0137		4.80243		3060.82	4.52441		3060.82	4.50592					3060.82	51.0137		4.40399		3060.82	4.40735		3060.82	4.43353
3062.41	51.0402		4.59924		3062.41	4.39014		3062.41	4.41162					3062.41	51.0402		4.80457		3062.41	4.49573		3062.41	4.52039					3062.41	51.0402		4.3999		3062.41	4.42798		3062.41	4.42938
3064.01	51.0668		4.62634		3064.01	4.4126		3064.01	4.41974					3064.02	51.067		4.8277		3064.02	4.51007		3064.02	4.52039					3064.02	51.067		4.40601		3064.02	4.41357		3064.02	4.42938
3065.61	51.0935		4.59509		3065.61	4.41669		3065.61	4.41974					3065.62	51.0937		4.80664		3065.62	4.50391		3065.62	4.50793					3065.62	51.0937		4.39386		3065.62	4.41357		3065.62	4.42322
3067.21	51.1202		4.63049		3067.21	4.40442		3067.21	4.41571					3067.21	51.1202		4.78979		3067.21	4.50183		3067.21	4.51208					3067.21	51.1202		4.39587		3067.21	4.42181		3067.21	4.42737
3068.8	51.1467		4.60339		3068.8	4.39215		3068.8	4.44214					3068.82	51.147		4.82135		3068.82	4.52856		3068.82	4.52655					3068.82	51.147		4.39185		3068.82	4.42181		3068.82	4.44183
3070.41	51.1735		4.59302		3070.41	4.39215		3070.41	4.42181					3070.41	51.1735		4.79401		3070.41	4.50598		3070.41	4.52655					3070.41	51.1735		4.40802		3070.41	4.40326		3070.41	4.42529
3072.02	51.2003		4.61798		3072.02	4.39624		3072.02	4.42181					3072.02	51.2003		4.81506		3072.02	4.52441		3072.02	4.50592					3072.02	51.2003		4.39185		3072.02	4.41766		3072.02	4.42529
3073.61	51.2268		4.60132		3073.61	4.41461		3073.61	4.41571					3073.61	51.2268		4.80664		3073.61	4.49573		3073.61	4.50793					3073.61	51.2268		4.39386		3073.61	4.41357		3073.61	4.42114
3075.22	51.2537		4.59302		3075.22	4.40649		3075.22	4.4035					3075.22	51.2537		4.80243		3075.22	4.53265		3075.22	4.52246					3075.22	51.2537		4.40399		3075.22	4.43005		3075.22	4.42322
3076.82	51.2803		4.58673		3076.82	4.40649		3076.82	4.41772					3076.82	51.2803		4.81506		3076.82	4.54083		3076.82	4.51831					3076.82	51.2803		4.39185		3076.82	4.40942		3076.82	4.43976
3078.41	51.3068		4.60339		3078.41	4.39624		3078.41	4.41571					3078.41	51.3068		4.81927		3078.41	4.49982		3078.41	4.50385					3078.41	51.3068		4.41809		3078.41	4.41559		3078.41	4.45215
3080	51.3333		4.62634		3080	4.39014		3080	4.42792					3080.02	51.3337		4.79614		3080.02	4.53674		3080.02	4.50793					3080.02	51.3337		4.40192		3080.02	4.42181		3080.02	4.41699
3081.61	51.3602		4.60547		3081.61	4.39423		3081.61	4.41571					3081.61	51.3602		4.81506		3081.61	4.51624		3081.61	4.52246					3081.61	51.3602		4.40601		3081.61	4.42181		3081.61	4.43561
3083.22	51.387		4.61176		3083.22	4.39423		3083.22	4.43195					3083.22	51.387		4.81714		3083.22	4.53058		3083.22	4.52039					3083.22	51.387		4.40192		3083.22	4.41766		3083.22	4.41699
3084.81	51.4135		4.60754		3084.81	4.40442		3084.81	4.41364					3084.81	51.4135		4.80243		3084.81	4.52441		3084.81	4.51624					3084.81	51.4135		4.38379		3084.81	4.40942		3084.81	4.43353
3086.42	51.4403		4.59509		3086.42	4.38403		3086.42	4.4035					3086.42	51.4403		4.80457		3086.42	4.49365		3086.42	4.49762					3086.42	51.4403		4.43024		3086.42	4.41357		3086.42	4.43561
3088.02	51.467		4.59302		3088.02	4.39423		3088.02	4.42584					3088.02	51.467		4.79614		3088.02	4.52649		3088.02	4.52655					3088.01	51.4668		4.41205		3088.01	4.4115		3088.01	4.43976
3089.61	51.4935		4.59302		3089.61	4.4126		3089.61	4.41571					3089.62	51.4937		4.79401		3089.62	4.51416		3089.62	4.52655					3089.62	51.4937		4.40192		3089.62	4.42181		3089.62	4.42737
3091.22	51.5203		4.62842		3091.22	4.39832		3091.22	4.42181					3091.22	51.5203		4.80664		3091.22	4.51624		3091.22	4.5307					3091.22	51.5203		4.3999		3091.22	4.42181		3091.22	4.43353
3092.81	51.5468		4.62421		3092.81	4.39215		3092.81	4.40961					3092.81	51.5468		4.80243		3092.81	4.54083		3092.81	4.51831					3092.81	51.5468		4.40601		3092.81	4.42383		3092.81	4.41907
3094.42	51.5737		4.60132		3094.42	4.39423		3094.42	4.41162					3094.42	51.5737		4.80035		3094.42	4.51825		3094.42	4.52246					3094.42	51.5737		4.42212		3094.42	4.41766		3094.42	4.43561
3096.01	51.6002		4.63672		3096.01	4.39832		3096.01	4.41162					3096.01	51.6002		4.80457		3096.01	4.54083		3096.01	4.51416					3096.01	51.6002		4.4201		3096.01	4.43005		3096.01	4.43561
3097.62	51.627		4.59094		3097.62	4.39624		3097.62	4.40961					3097.62	51.627		4.8277		3097.62	4.508		3097.62	4.51624					3097.62	51.627		4.41809		3097.62	4.4259		3097.62	4.43976
3099.22	51.6537		4.58673		3099.22	4.39014		3099.22	4.40149					3099.21	51.6535		4.80664		3099.21	4.49982		3099.21	4.54517					3099.22	51.6537		4.39386		3099.22	4.40326		3099.22	4.42737
3100.81	51.6802		4.59302		3100.81	4.41461		3100.81	4.41772					3100.82	51.6803		4.81085		3100.82	4.5224		3100.82	4.49554					3100.82	51.6803		4.40399		3100.82	4.40942		3100.82	4.42737
3102.41	51.7068		4.59094		3102.41	4.40851		3102.41	4.40961					3102.42	51.707		4.80457		3102.42	4.50391		3102.42	4.52655					3102.41	51.7068		4.41003		3102.41	4.42181		3102.41	4.448
3104.01	51.7335		4.60754		3104.01	4.38605		3104.01	4.42993					3104.01	51.7335		4.80243		3104.01	4.51825		3104.01	4.49554					3104.01	51.7335		4.39185		3104.01	4.42798		3104.01	4.44183
3105.62	51.7603		4.59924		3105.62	4.38605		3105.62	4.42181					3105.62	51.7603		4.79401		3105.62	4.49365		3105.62	4.49762					3105.62	51.7603		4.40802		3105.62	4.44647		3105.62	4.42529
3107.21	51.7868		4.60754		3107.21	4.39832		3107.21	4.40149					3107.21	51.7868		4.82135		3107.21	4.52856		3107.21	4.52039					3107.21	51.7868		4.41205		3107.21	4.44446		3107.21	4.43146
3108.82	51.8137		4.61383		3108.82	4.37585		3108.82	4.44214					3108.82	51.8137		4.82135		3108.82	4.50183		3108.82	4.52655					3108.82	51.8137		4.3858		3108.82	4.41766		3108.82	4.43146
3110.41	51.8402		4.60754		3110.41	4.40033		3110.41	4.40753					3110.41	51.8402		4.79822		3110.41	4.50183		3110.41	4.52448					3110.41	51.8402		4.4201		3110.41	4.42798		3110.41	4.44183
3112	51.8667		4.60547		3112	4.42078		3112	4.40552					3112.02	51.867		4.81927		3112.02	4.53467		3112.02	4.52655					3112.02	51.867		4.39185		3112.02	4.42798		3112.02	4.43768
3113.62	51.8937		4.59717		3113.62	4.40442		3113.62	4.43195					3113.61	51.8935		4.80243		3113.61	4.51825		3113.61	4.52246					3113.61	51.8935		4.41205		3113.61	4.41766		3113.61	4.41284
3115.21	51.9202		4.60968		3115.21	4.38403		3115.21	4.41162					3115.21	51.9202		4.81085		3115.21	4.51416		3115.21	4.52039					3115.21	51.9202		4.41406		3115.21	4.42798		3115.21	4.42938
3116.82	51.947		4.59924		3116.82	4.40649		3116.82	4.40961					3116.82	51.947		4.80664		3116.82	4.50391		3116.82	4.51416					3116.82	51.947		4.43427		3116.82	4.4115		3116.82	4.42737
3118.41	51.9735		4.59509		3118.41	4.4024		3118.41	4.43195					3118.41	51.9735		4.81927		3118.41	4.52649		3118.41	4.539					3118.41	51.9735		4.4201		3118.41	4.41357		3118.41	4.43146
3120.02	52.0003		4.60968		3120.02	4.41669		3120.02	4.44012					3120.02	52.0003		4.81714		3120.02	4.50183		3120.02	4.50793					3120.02	52.0003		4.41205		3120.02	4.42181		3120.02	4.43146
3121.61	52.0268		4.60339		3121.61	4.4024		3121.61	4.41772					3121.61	52.0268		4.82135		3121.61	4.51416		3121.61	4.52246					3121.61	52.0268		4.42419		3121.61	4.43207		3121.61	4.42529
3123.22	52.0537		4.62634		3123.22	4.40649		3123.22	4.40961					3123.22	52.0537		4.82349		3123.22	4.5224		3123.22	4.52448					3123.22	52.0537		4.39789		3123.22	4.42181		3123.22	4.42737
3124.81	52.0802		4.63257		3124.81	4.41052		3124.81	4.43195					3124.81	52.0802		4.82556		3124.81	4.54083		3124.81	4.51624					3124.82	52.0803		4.42212		3124.82	4.43622		3124.82	4.42322
3126.41	52.1068		4.62213		3126.41	4.4126		3126.41	4.40961					3126.42	52.107		4.81714		3126.42	4.50183		3126.42	4.53485					3126.42	52.107		4.40192		3126.42	4.43005		3126.42	4.43976
3128.02	52.1337		4.60754		3128.02	4.4126		3128.02	4.42792					3128.02	52.1337		4.80243		3128.02	4.52649		3128.02	4.52039					3128.02	52.1337		4.4201		3128.02	4.41559		3128.02	4.448
3129.61	52.1602		4.61176		3129.61	4.40442		3129.61	4.41571					3129.61	52.1602		4.81927		3129.61	4.51624		3129.61	4.53485					3129.61	52.1602		4.3999		3129.61	4.44031		3129.61	4.43976
3131.22	52.187		4.61591		3131.22	4.39832		3131.22	4.41571					3131.22	52.187		4.82556		3131.22	4.51624		3131.22	4.51416					3131.22	52.187		4.39185		3131.22	4.41357		3131.22	4.42322
3132.81	52.2135		4.62006		3132.81	4.39014		3132.81	4.42383					3132.81	52.2135		4.80664		3132.81	4.51007		3132.81	4.53278					3132.81	52.2135		4.40192		3132.81	4.41357		3132.81	4.41284
3134.42	52.2403		4.61591		3134.42	4.39215		3134.42	4.42181					3134.42	52.2403		4.79822		3134.42	4.5224		3134.42	4.52863					3134.42	52.2403		4.42419		3134.42	4.42181		3134.42	4.43561
3136.02	52.267		4.60968		3136.02	4.39624		3136.02	4.41974					3136.01	52.2668		4.81506		3136.01	4.52649		3136.01	4.52448					3136.02	52.267		4.43024		3136.02	4.43622		3136.02	4.42114
3137.62	52.2937		4.62213		3137.62	4.41052		3137.62	4.40753					3137.62	52.2937		4.82977		3137.62	4.50183		3137.62	4.53485					3137.62	52.2937		4.42212		3137.62	4.41559		3137.62	4.44183
3139.21	52.3202		4.60339		3139.21	4.4187		3139.21	4.41772					3139.22	52.3203		4.80872		3139.22	4.53265		3139.22	4.51416					3139.22	52.3203		4.40399		3139.22	4.41974		3139.22	4.43768
3140.81	52.3468		4.62421		3140.81	4.40033		3140.81	4.39941					3140.81	52.3468		4.81927		3140.81	4.49982		3140.81	4.52863					3140.81	52.3468		4.41205		3140.81	4.40942		3140.81	4.43146
3142.42	52.3737		4.61176		3142.42	4.4024		3142.42	4.42181					3142.41	52.3735		4.82349		3142.41	4.52649		3142.41	4.52039					3142.42	52.3737		4.40802		3142.42	4.4259		3142.42	4.43146
3144.01	52.4002		4.60132		3144.01	4.40033		3144.01	4.42383					3144.01	52.4002		4.80035		3144.01	4.55316		3144.01	4.52655					3144.01	52.4002		4.41406		3144.01	4.43005		3144.01	4.43146
3145.62	52.427		4.60754		3145.62	4.38403		3145.62	4.42584					3145.62	52.427		4.82349		3145.62	4.51007		3145.62	4.539					3145.62	52.427		4.42621		3145.62	4.42798		3145.62	4.42938
3147.21	52.4535		4.61798		3147.21	4.39832		3147.21	4.43604					3147.21	52.4535		4.80872		3147.21	4.52649		3147.21	4.52448					3147.21	52.4535		4.40192		3147.21	4.41559		3147.21	4.43976
3148.8	52.48		4.61798		3148.8	4.37585		3148.8	4.44214					3148.82	52.4803		4.79401		3148.82	4.5224		3148.82	4.54724					3148.82	52.4803		4.40802		3148.82	4.42181		3148.82	4.40045
3150.41	52.5068		4.61176		3150.41	4.40442		3150.41	4.40753					3150.41	52.5068		4.81293		3150.41	4.49774		3150.41	4.539					3150.41	52.5068		4.41406		3150.41	4.41766		3150.41	4.42322
3152.01	52.5335		4.62842		3152.01	4.41669		3152.01	4.41772					3152.01	52.5335		4.82135		3152.01	4.5224		3152.01	4.53278					3152.01	52.5335		4.43427		3152.01	4.41559		3152.01	4.45007
3153.62	52.5603		4.58881		3153.62	4.38812		3153.62	4.41162					3153.62	52.5603		4.80872		3153.62	4.53058		3153.62	4.53278					3153.62	52.5603		4.43225		3153.62	4.40942		3153.62	4.43561
3155.21	52.5868		4.59924		3155.21	4.40442		3155.21	4.41974					3155.21	52.5868		4.81506		3155.21	4.53882		3155.21	4.52863					3155.21	52.5868		4.41003		3155.21	4.43823		3155.21	4.42938
3156.82	52.6137		4.60968		3156.82	4.42078		3156.82	4.42993					3156.82	52.6137		4.81506		3156.82	4.51624		3156.82	4.53278					3156.82	52.6137		4.41809		3156.82	4.41974		3156.82	4.42737
3158.41	52.6402		4.59717		3158.41	4.4126		3158.41	4.40961					3158.41	52.6402		4.80664		3158.41	4.53058		3158.41	4.54517					3158.41	52.6402		4.42212		3158.41	4.44855		3158.41	4.42529
3160.02	52.667		4.59302		3160.02	4.40033		3160.02	4.41772					3160.02	52.667		4.80872		3160.02	4.53674		3160.02	4.52863					3160.02	52.667		4.3999		3160.02	4.44446		3160.02	4.42529
3161.61	52.6935		4.60754		3161.61	4.39014		3161.61	4.41162					3161.61	52.6935		4.82977		3161.61	4.51624		3161.61	4.53278					3161.61	52.6935		4.42419		3161.61	4.43823		3161.61	4.42737
3163.21	52.7202		4.62213		3163.21	4.38812		3163.21	4.41571					3163.22	52.7203		4.80664		3163.22	4.51215		3163.22	4.52039					3163.22	52.7203		4.40802		3163.22	4.43207		3163.22	4.41492
3164.82	52.747		4.59717		3164.82	4.4024		3164.82	4.42383					3164.81	52.7468		4.81714		3164.81	4.51215		3164.81	4.54517					3164.82	52.747		4.41003		3164.82	4.43207		3164.82	4.43146
3166.41	52.7735		4.60968		3166.41	4.40442		3166.41	4.40552					3166.41	52.7735		4.80457		3166.41	4.54498		3166.41	4.51831					3166.41	52.7735		4.41003		3166.41	4.43005		3166.41	4.43146
3168.02	52.8003		4.62842		3168.02	4.40851		3168.02	4.43604					3168.02	52.8003		4.84033		3168.02	4.50391		3168.02	4.51416					3168	52.8		4.39587		3168	4.41974		3168	4.42529
3169.61	52.8268		4.60339		3169.61	4.40442		3169.61	4.42383					3169.61	52.8268		4.81714		3169.61	4.49982		3169.61	4.5307					3169.61	52.8268		4.42822		3169.61	4.43823		3169.61	4.44183
3171.2	52.8533		4.59509		3171.2	4.41052		3171.2	4.43195					3171.22	52.8537		4.81927		3171.22	4.53058		3171.22	4.50385					3171.22	52.8537		4.41003		3171.22	4.41559		3171.22	4.42938
3172.81	52.8802		4.61798		3172.81	4.41669		3172.81	4.42584					3172.81	52.8802		4.82135		3172.81	4.51215		3172.81	4.52655					3172.81	52.8802		4.42621		3172.81	4.41766		3172.81	4.43768
3174.42	52.907		4.61383		3174.42	4.40033		3174.42	4.43805					3174.42	52.907		4.81927		3174.42	4.5224		3174.42	4.51624					3174.42	52.907		4.40399		3174.42	4.43823		3174.42	4.44391
3176.01	52.9335		4.61591		3176.01	4.4187		3176.01	4.41974					3176.01	52.9335		4.81714		3176.01	4.49982		3176.01	4.51416					3176.02	52.9337		4.42212		3176.02	4.40533		3176.02	4.42529
3177.61	52.9602		4.60754		3177.61	4.41052		3177.61	4.41974					3177.61	52.9602		4.80457		3177.61	4.51825		3177.61	4.53485					3177.61	52.9602		4.41205		3177.61	4.43823		3177.61	4.44391
3179.22	52.987		4.61798		3179.22	4.40442		3179.22	4.44623					3179.22	52.987		4.81714		3179.22	4.52032		3179.22	4.52448					3179.22	52.987		4.41608		3179.22	4.40735		3179.22	4.43976
3180.81	53.0135		4.63049		3180.81	4.41052		3180.81	4.40552					3180.81	53.0135		4.82349		3180.81	4.5224		3180.81	4.53278					3180.81	53.0135		4.41608		3180.81	4.42383		3180.81	4.42938
3182.4	53.04		4.62213		3182.4	4.41669		3182.4	4.42993					3182.42	53.0403		4.81927		3182.42	4.52649		3182.42	4.51831					3182.42	53.0403		4.40802		3182.42	4.4259		3182.42	4.42938
3184.01	53.0668		4.61798		3184.01	4.4187		3184.01	4.42383					3184.01	53.0668		4.79401		3184.01	4.51007		3184.01	4.52039					3184.01	53.0668		4.39587		3184.01	4.42181		3184.01	4.42938
3185.62	53.0937		4.60547		3185.62	4.42487		3185.62	4.41772					3185.62	53.0937		4.82556		3185.62	4.51624		3185.62	4.52039					3185.62	53.0937		4.41809		3185.62	4.43823		3185.62	4.43768
3187.22	53.1203		4.62634		3187.22	4.4187		3187.22	4.42181					3187.21	53.1202		4.80872		3187.21	4.52441		3187.21	4.52448					3187.22	53.1203		4.41003		3187.22	4.41766		3187.22	4.45215
3188.81	53.1468		4.62842		3188.81	4.4126		3188.81	4.41974					3188.81	53.1468		4.80035		3188.81	4.54291		3188.81	4.53278					3188.81	53.1468		4.41608		3188.81	4.44446		3188.81	4.43353
3190.42	53.1737		4.59509		3190.42	4.40649		3190.42	4.42383					3190.42	53.1737		4.80243		3190.42	4.52441		3190.42	4.51624					3190.42	53.1737		4.40802		3190.42	4.43005		3190.42	4.42737
3192.01	53.2002		4.62634		3192.01	4.39014		3192.01	4.41772					3192.01	53.2002		4.80243		3192.01	4.51215		3192.01	4.53693					3192.01	53.2002		4.42419		3192.01	4.42181		3192.01	4.44183
[truncated: 4,679 more rows]
[truncated: 1 more columns]

## Sheet: Fig. 3b
Readout for binding was done at 450 nm (OD450) using the ELISA plate reader (EL-808, Biotek).
			1	2	3	4	5	6	7	8	9	10	11	12
			28D9	1.6C7	7.7G6	anti-strep	28D9	1.6C7	7.7G6	anti-strep
	mab concentration (ug/ml)	log10 concentration	nd	nd	nd	nd	d	d	d	d
A	10	1	3.909	3.919	3.367	3.81	3.893	3.976	0.101	3.958					Read 1:450
B	2.5	0.39794	3.672	3.851	3.866	3.812	3.868	3.919	0.05	3.793					Read 1:450
C	0.625	-0.20412	3.795	3.848	3.666	3.793	3.756	3.902	0.049	3.742					Read 1:450
D	0.16	-0.79588	3.638	3.737	3.752	3.567	3.592	3.733	0.045	3.611					Read 1:450
E	0.04	-1.39794	3.096	3.104	3.48	2.8	2.955	3.025	0.047	2.722					Read 1:450
F	0.01	-2	1.797	1.69	2.44	1.424	1.721	1.664	0.041	1.367					Read 1:450
G	0.0025	-2.60206	0.663	0.63	1.097	0.513	0.653	0.629	0.045	0.43					Read 1:450
H	0.000625	-3.20412	0.247	0.222	0.341	0.189	0.223	0.209	0.051	0.232					Read 1:450

## Sheet: Fig. 3c
ELISA-reactivity of 1.6C7 and 28D9 to a peptide library of 30-amino acid long peptides (with 15-a.a. overlap) covering the conserved C-terminal part of the MERS-Secto (residues 869-1,288).
OD450nm readout at 2.5 ug/ml of mab concentration were used to make the bar graph
28D9
		1	2	3	4	5	6	7	8	9	10	11	12	13	14	15	16	17	18	19	20	21	22	23	24	25	26	27	28
	mab concentration (ug/ml)	869-898	884-913	899-928	914-943	929-958	944-973	959-988	974-1003	989-1018	1004-1033	1019-1048	1034-1063	1049-1078	1064-1093	1079-1108	1094-1123	1109-1138	1124-1153	1139-1168	1154-1183	1169-1198	1184-1213	1199-1228	1214-1243	1229-1258	1244-1273	1259-1288	1229-1243
A	10	0.484	0.453	0.366	0.241	0.264	0.206	0.219	0.213	0.179	0.126	0.116	0.107	0.13	0.109	0.095	0.103	0.206	0.192	0.096	0.097	0.145	0.115	0.104	4.151	4.016	0.115	0.091	3.956	Read 1:450
B	2.5	0.152	0.105	0.088	0.057	0.059	0.057	0.05	0.055	0.048	0.072	0.048	0.049	0.051	0.048	0.045	0.049	0.095	0.106	0.047	0.056	0.08	0.054	0.056	4.213	3.81	0.055	0.051	3.941	Read 1:450
C	0.63	0.086	0.058	0.054	0.043	0.045	0.044	0.041	0.043	0.04	0.051	0.046	0.039	0.042	0.038	0.039	0.044	0.065	0.048	0.04	0.044	0.052	0.044	0.043	3.936	3.401	0.044	0.042	3.768	Read 1:450
D	0.16	0.071	0.045	0.047	0.04	0.041	0.041	0.041	0.04	0.039	0.05	0.036	0.037	0.037	0.031	0.032	0.04	0.044	0.042	0.04	0.041	0.051	0.044	0.043	3.877	2.298	0.045	0.042	2.732	Read 1:450
E	0.04	0.071	0.043	0.044	0.04	0.041	0.041	0.04	0.043	0.04	0.047	0.036	0.039	0.033	0.035	0.036	0.04	0.042	0.041	0.042	0.042	0.053	0.044	0.044	3.051	1.018	0.042	0.042	1.264	Read 1:450
F	0.01	0.077	0.04	0.041	0.038	0.038	0.038	0.037	0.038	0.037	0.044	0.033	0.033	0.034	0.034	0.036	0.036	0.041	0.04	0.035	0.04	0.041	0.041	0.041	1.677	0.325	0.041	0.042	0.396	Read 1:450
G	0.0025	0.092	0.043	0.045	0.04	0.04	0.04	0.038	0.04	0.04	0.049	0.04	0.033	0.036	0.039	0.039	0.046	0.051	0.042	0.039	0.043	0.045	0.044	0.043	0.582	0.115	0.044	0.042	0.133	Read 1:450
H	0.000625	0.126	0.124	0.15	0.087	0.094	0.081	0.083	0.092	0.093	0.047	0.041	0.038	0.04	0.04	0.04	0.049	0.04	0.043	0.04	0.051	0.045	0.054	0.043	0.189	0.068	0.048	0.041	0.064	Read 1:450
1.6C7
		1	2	3	4	5	6	7	8	9	10	11	12	13	14	15	16	17	18	19	20	21	22	23	24	25	26	27	28
	mab concentration (ug/ml)	869-898	884-913	899-928	914-943	929-958	944-973	959-988	974-1003	989-1018	1004-1033	1019-1048	1034-1063	1049-1078	1064-1093	1079-1108	1094-1123	1109-1138	1124-1153	1139-1168	1154-1183	1169-1198	1184-1213	1199-1228	1214-1243	1229-1258	1244-1273	1259-1288	1229-1243
A	10	0.145	0.08	0.087	0.072	0.083	0.097	0.098	0.099	0.086	0.109	0.154	0.103	0.079	0.093	0.087	0.1	0.368	0.119	0.084	0.102	0.17	0.129	0.097	4.186	4.259	0.124	0.116	4.24	Read 1:450
B	2.5	0.052	0.043	0.045	0.041	0.041	0.041	0.042	0.042	0.042	0.042	0.063	0.052	0.041	0.041	0.041	0.041	0.098	0.043	0.04	0.044	0.071	0.044	0.043	4.217	4.297	0.044	0.048	4.332	Read 1:450
C	0.63	0.042	0.04	0.043	0.04	0.039	0.041	0.042	0.041	0.04	0.04	0.053	0.04	0.039	0.039	0.04	0.04	0.06	0.041	0.042	0.04	0.058	0.042	0.042	4.127	4.211	0.041	0.046	4.294	Read 1:450
D	0.16	0.047	0.043	0.045	0.042	0.04	0.04	0.04	0.042	0.041	0.041	0.048	0.041	0.04	0.04	0.041	0.041	0.048	0.042	0.042	0.042	0.051	0.045	0.044	4.097	4.01	0.043	0.036	4.134	Read 1:450
E	0.04	0.044	0.045	0.046	0.043	0.043	0.045	0.042	0.045	0.042	0.043	0.051	0.042	0.045	0.042	0.042	0.042	0.045	0.045	0.045	0.044	0.054	0.05	0.049	3.684	2.813	0.045	0.036	3.523	Read 1:450
F	0.01	0.044	0.047	0.043	0.041	0.04	0.041	0.042	0.04	0.042	0.041	0.049	0.04	0.04	0.04	0.037	0.04	0.042	0.04	0.04	0.042	0.056	0.042	0.041	2.199	1.144	0.042	0.033	1.737	Read 1:450
G	0.0025	0.047	0.047	0.046	0.042	0.042	0.043	0.045	0.043	0.044	0.045	0.062	0.042	0.043	0.042	0.042	0.042	0.124	0.045	0.043	0.045	0.074	0.045	0.045	0.794	0.357	0.045	0.04	0.591	Read 1:450
H	0.000625	0.051	0.047	0.054	0.043	0.044	0.049	0.043	0.046	0.043	0.044	0.128	0.052	0.049	0.049	0.053	0.054	0.061	0.051	0.046	0.051	0.158	0.078	0.057	0.275	0.146	0.076	0.041	0.215	Read 1:450

## Sheet: Fig. 3d
Readout for binding was done at 450 nm (OD450) using the ELISA plate reader (EL-808, Biotek).
28D9
			1	2	3	4	5	6	7	8	9	10	11	12
	Ab concentration (ug/ml)	log10 concentration	PEP-15		PEP-11		PEP-9		PEP-8a		PEP-8b		PEP-7
A	10	1	3.965	3.969	3.622	3.685	3.341	3.219	0.066	0.07	0.657	0.613	0.076	0.13	Read 1:450
B	2.5	0.39794	3.918	3.911	3.033	3.062	2.81	2.875	0.04	0.039	0.411	0.377	0.039	0.057	Read 1:450
C	0.625	-0.20412	3.355	3.26	1.998	2.041	2.263	2.32	0.038	0.039	0.258	0.245	0.039	0.045	Read 1:450
D	0.15625	-0.80618	2.001	1.99	0.971	0.997	1.438	1.468	0.039	0.04	0.145	0.143	0.04	0.043	Read 1:450
E	0.0390625	-1.40824	0.708	0.736	0.349	0.368	0.62	0.614	0.041	0.041	0.077	0.075	0.042	0.043	Read 1:450
F	0.00976562	-2.0103	0.213	0.221	0.125	0.127	0.221	0.231	0.038	0.04	0.05	0.05	0.039	0.042	Read 1:450
G	0.00244141	-2.61236	0.092	0.085	0.065	0.063	0.09	0.092	0.042	0.041	0.043	0.045	0.041	0.045	Read 1:450
H	0.000610352	-3.21442	0.053	0.051	0.046	0.046	0.056	0.053	0.042	0.041	0.043	0.044	0.047	0.051	Read 1:450
1.6C7
			1	2	3	4	5	6	7	8	9	10	11	12
	Ab concentration (ug/ml)	log10 concentration	PEP-15		PEP-11		PEP-9		PEP-8a		PEP-8b		PEP-7
A	10	1	4.134	4.079	4.067	4.122	3.963	4.023	0.11	0.102	3.011	2.903	0.107	0.152	Read 1:450
B	2.5	0.39794	4.164	4.083	3.915	4.041	3.878	3.946	0.04	0.04	2.342	2.318	0.04	0.077	Read 1:450
C	0.625	-0.20412	3.918	3.909	3.852	3.839	3.825	3.727	0.039	0.04	1.642	1.645	0.041	0.07	Read 1:450
D	0.15625	-0.80618	3.586	3.521	3.356	3.366	3.258	3.254	0.041	0.041	0.914	0.897	0.042	0.061	Read 1:450
E	0.0390625	-1.40824	2.498	2.349	2.116	2.048	1.912	1.923	0.042	0.044	0.382	0.383	0.044	0.068	Read 1:450
F	0.00976562	-2.0103	1.04	0.943	0.811	0.794	0.725	0.719	0.039	0.04	0.149	0.149	0.043	0.063	Read 1:450
G	0.00244141	-2.61236	0.346	0.311	0.262	0.255	0.238	0.239	0.042	0.044	0.071	0.074	0.044	0.07	Read 1:450
H	0.000610352	-3.21442	0.152	0.132	0.112	0.106	0.103	0.106	0.049	0.052	0.059	0.06	0.056	0.099	Read 1:450

## Sheet: Fig. 4a
Readout for binding was done at 450 nm (OD450) using the ELISA plate reader (EL-808, Biotek).
1.6C7
mab concentration (ug/ml)	log10 concentration	WT		I1229A		D1230A		F1231A		Q1232A		D1233A		E1234A		L1235A		D1236A		E1237A		F1238A		F1239A		K1240A		N1241A		V1242A		S1243A		PBS
10	1	3.939	4.044	4.218	4.073	4.204	4.096	4.207	4.13	4.273	3.941	4.235	3.914	3.935	3.842	3.989	3.795	0.108	0.16	4.121	4.035	0.342	0.122	1.674	1.33	3.933	4.136	4.053	3.961	4.007	3.946	4.056	4.109	0.203	0.082	Read 1:450
2.5	0.39794	4.041	4.118	4.241	4.239	4.18	4.243	4.262	4.143	4.234	4.123	4.193	4.071	3.765	3.706	3.654	3.533	0.046	0.049	4.108	4.044	0.099	0.046	0.795	0.531	4.059	4.118	4.076	4.034	4.128	4.026	4.117	4.225	0.067	0.04	Read 1:450
0.625	-0.20412	3.938	4.018	4.197	4.023	4.223	3.989	4.203	3.99	4.226	4.008	4.107	3.639	3.107	3.194	2.786	2.538	0.041	0.044	4.033	3.856	0.058	0.042	0.33	0.216	3.896	3.938	3.941	3.913	4.001	4.051	3.984	4.159	0.048	0.039	Read 1:450
0.15625	-0.80618	3.842	3.908	3.81	3.859	3.827	3.794	3.883	3.882	3.881	3.666	3.501	3.03	1.609	1.944	1.139	1.159	0.041	0.044	3.495	3.334	0.049	0.041	0.134	0.098	3.703	3.749	3.694	3.818	3.755	3.767	3.715	3.896	0.051	0.04	Read 1:450
0.0390625	-1.40824	3.073	3.256	2.968	2.896	2.759	2.668	3.048	3.254	2.745	2.639	1.965	1.808	0.553	0.804	0.312	0.365	0.043	0.045	1.963	1.967	0.047	0.041	0.069	0.057	3.05	3.143	2.86	3	3.016	3.112	2.869	2.86	0.053	0.044	Read 1:450
[truncated: 13 more rows]

## Sheet: Fig. 4c
Readout for binding was done at 450 nm (OD450) using the ELISA plate reader (EL-808, Biotek).
Exp 1																	Exp 2
[truncated: 33 more rows]

[truncated: 18 more sheets: Fig. 4d, Fig. 6, Fig. 7, Supplementary Table1, Supplementary Fig. 2, Supplementary Fig. 3, Supplementary Fig. 5, Supplementary Fig. 6, Supplementary Fig. 7, Supplementary Fig. 8a, Supplementary Fig. 8b, Supplementary Fig. 8c, Supplementary Fig. 8d and 8e, Supplementary Fig. 9, Supplementary Fig. 10a, Supplementary Fig. 10b, Supplementary Fig. 12, Supplementary Fig. 13a]
